# Supplementary material for: LRRK2 rare-variant per-domain genetic burden in Parkinson’s Disease: association confined to the kinase domain
Source: NPJ Parkinsons Dis. 2025 Apr 29;11:102. doi: 10.1038/s41531-025-00934-z (PMC12041573; doi:10.1038/s41531-025-00934-z)
Supplement: Supplementary file 1 — Supplementary Information [file 41531_2025_934_MOESM1_ESM.xlsx]

## Sheet: Supplementary Data 1
Table S1. Study population
Cohort	Cases			Controls
	N	Mean age ± SD	Males, %	N	Mean age ± SD	Males, %
Columbia cohort	1251	59.65 (11.61)	818 (65.4%)	559	64.37 (10.09)	199 (35.6%)
Sheba cohort	1091	64.6 (12.76)	684 (62.7%)	528	33.51 (7.80)	299 (56.6%)
McGill cohort	1282	60.07 (11.33)	821 (64.0%)	2358	54.84 (14.56)	1133 (48.0%)
Pavlov and Human brain institute cohort	485	53.42 (20.94)	181 (37.3%)	442	52.91 (35.47)	111 (25.1%)
UKBB	2848	63.00 (5.25)	1065 (37.4%)	62463	56.79 (8.02)	33,532 (53,7%)
AMP-PD	1931	64.56 (9.49)	1,245 (64.2%)	3062	69.79 (13.03)	1,486 (48.5%)
All cohorts	8888	-	-	69412	-	-
SD – standard deviation, UKBB – UK biobank, AMP-PD – Accelerating Medicines Partnership – Parkinson Disease.

## Sheet: Supplementary Data 2
Table S2. Coverage details for LRRK2
Cohort	Average coverage of LRRK2	30x
Columbia cohort	652X	0.99
Sheba cohort	884X	0.99
McGill cohort	703X	0.99
Pavlov and Human brain institute	1559X	0.99

## Sheet: Supplementary Data 3
Table S3. Rare exonic and splicing site LRRK2 variants analyzed for cohorts sequenced at McGill
Cohort	LRRK2 Domain	Chromosome	Position (hg38)	Reference Allele	Alternate Allele	cDNA	Amino Acid Change	rsID	Functional Annotation	Exonic Function	N (Case)	N (Control)	MAF (Case)	MAF (Control)	OR (Continuity Corrected)	P-value (Continuity Corrected)	OR (Continuity Corrected) 95% CI Lower	OR (Continuity Corrected) 95% CI Upper	OR	P-value	OR 95% CI Lower	OR 95% CI Upper	CADD v1.7 Phred Score	Clinical Significance (Varsome)	gnomAD Allele Frequency	gnomAD AF Ashkenazi	gnomAD AF Non Finnish European
McGill											1282	2358
	ARM	12	40225197	G	T	c.G66T	p.R22S	.	exonic	nonsynonymous SNV	1	0	0.0004036	0	5.52126	0.29553	0.224746	135.639					15.80	Uncertain_significance	.	.	.
	ARM	12	40225269	G	T	c.G138T	p.T46T	rs1036182021	exonic	synonymous SNV	0	1	0	0.0002084	0.612736	0.764264	0.0249418	15.0528					.	.	.	.	.
	ARM	12	40225274	C	G	c.C143G	p.S48C	.	exonic	nonsynonymous SNV	0	1	0	0.0002083	0.612736	0.764264	0.0249418	15.0528					15.72	.	.	.	.
	ARM	12	40225278	G	T	c.G147T	p.E49D	.	exonic	nonsynonymous SNV	0	1	0	0.0002059	0.612736	0.764264	0.0249418	15.0528					1.237	.	.	.	.
	ARM	12	40232380	A	C	c.A344C	p.H115P	rs201439315	exonic	nonsynonymous SNV	1	0	0.0003909	0	5.52126	0.29553	0.224746	135.639					17.96	Benign/Likely_benign	0.0001	0.0009	2.94e-05
	ARM	12	40235634	T	C	c.T356C	p.L119P	rs33995463	exonic	nonsynonymous SNV	10	20	0.003909	0.004087	0.941272	0.873814	0.445987	1.98659	0.919025	0.828091	0.428866	1.9694	19.51	Conflicting_classifications_of_pathogenicity	0.0014	0	0.0023
	ARM	12	40235642	C	T	c.C364T	p.L122L	rs41286468	exonic	synonymous SNV	0	1	0	0.0002043	0.612736	0.764264	0.0249418	15.0528					.	Benign/Likely_benign	0.0003	0.0003	0.0005
	ARM	12	40235660	A	G	c.A382G	p.S128G	rs187299177	exonic	nonsynonymous SNV	0	1	0	0.0002043	0.612736	0.764264	0.0249418	15.0528					13.42	Uncertain_significance	6.565e-05	0	4.41e-05
	ARM	12	40238078	A	G	c.A546G	p.K182K	rs35517158	exonic	synonymous SNV	1	1	0.0003949	0.0002052	1.83964	0.597732	0.191156	17.7043	1.83997	0.666448	0.114986	29.4426	.	Conflicting_classifications_of_pathogenicity	5.255e-05	0	1.47e-05
	ARM	12	40240534	T	A	c.T623A	p.L208X	rs1198637159	exonic	stopgain	0	1	0	0.0002043	0.612736	0.764264	0.0249418	15.0528					35	.	1.314e-05	0	2.94e-05
	ARM	12	40240544	G	A	c.G633A	p.A211A	rs199915040	exonic	synonymous SNV	1	3	0.0003909	0.000613	0.787749	0.806988	0.116188	5.34092	0.612802	0.67163	0.063676	5.89747	.	Likely_benign	3.944e-05	0	2.94e-05
	ARM	12	40243638	A	G	c.A795G	p.R265R	.	exonic	synonymous SNV	1	0	0.0003909	0	5.52126	0.29553	0.224746	135.639					.	.	.	.	.
	ARM	12	40243645	G	C	c.G802C	p.E268Q	rs201298800	exonic	nonsynonymous SNV	0	1	0	0.0002043	0.612736	0.764264	0.0249418	15.0528					21.0	.	6.574e-06	0	1.471e-05
	ARM	12	40243668	T	C	c.T825C	p.H275H	rs72546315	exonic	synonymous SNV	3	5	0.001173	0.001022	1.17052	0.818114	0.305913	4.47879	1.10383	0.89252	0.263365	4.62644	.	Conflicting_classifications_of_pathogenicity	0.0004	0	0.0006
	ARM	12	40249843	C	G	c.C856G	p.L286V	rs200437744	exonic	nonsynonymous SNV	1	3	0.0003909	0.000613	0.787749	0.806988	0.116188	5.34092	0.612802	0.67163	0.063676	5.89747	16.68	Conflicting_classifications_of_pathogenicity	0.0002	0	0.0004
	ARM	12	40249854	C	T	c.C867T	p.N289N	rs17490713	exonic	synonymous SNV	3	6	0.001173	0.001226	0.99002	0.987946	0.269475	3.63722	0.919468	0.905597	0.229567	3.68268	.	Benign/Likely_benign	0.0113	0	0.0002
	ARM	12	40249923	G	T	c.G936T	p.A312A	rs41286466	exonic	synonymous SNV	2	2	0.0007819	0.0004087	1.8403	0.495615	0.318392	10.6368	1.84062	0.542036	0.258961	13.0826	.	Benign/Likely_benign	0.0011	0.0012	0.0018
	ARM	12	40252921	A	C	c.A1193C	p.H398P	rs1483728068	exonic	nonsynonymous SNV	2	0	0.0007819	0	9.20929	0.15192	0.441769	191.981					16.85	Uncertain_significance	1.314e-05	0	2.939e-05
	ARM	12	40252984	C	T	c.C1256T	p.A419V	rs34594498	exonic	nonsynonymous SNV	0	2	0	0.0004087	0.367485	0.518262	0.0176283	7.66074					15.83	Benign/Likely_benign	0.0004	0	0.0001
	ARM	12	40257342	T	C	c.T1383C	p.S461S	rs35847451	exonic	synonymous SNV	1	1	0.0003909	0.0002043	1.83964	0.597732	0.191156	17.7043	1.83997	0.666448	0.114986	29.4426	.	Likely_benign	0.0005	0	0.0009
	ARM	12	40259507	A	G	c.A1446G	p.A482A	rs757454147	exonic	synonymous SNV	1	0	0.0003909	0	5.52126	0.29553	0.224746	135.639					.	Conflicting_classifications_of_pathogenicity	2.628e-05	0	4.409e-05
	ARM	12	40259515	C	A	c.C1454A	p.P485H	rs1453313503	exonic	nonsynonymous SNV	1	0	0.0003909	0	5.52126	0.29553	0.224746	135.639					16.08	Uncertain_significance	.	.	.
	ARM	12	40259525	A	T	c.A1464T	p.L488L	rs75711334	exonic	synonymous SNV	1	4	0.0003909	0.0008173	0.612433	0.603269	0.0963784	3.89169	0.459407	0.486825	0.0512919	4.11477	.	Likely_benign	2.629e-05	0	5.88e-05
	ARM	12	40263806	A	G	c.A1561G	p.R521G	rs35328937	exonic	nonsynonymous SNV	0	2	0	0.0004087	0.367485	0.518262	0.0176283	7.66074					5.355	Conflicting_classifications_of_pathogenicity	0.0002	0.0060	0
	ARM	12	40274877	C	G	c.C1825G	p.L609V	rs142717718	exonic	nonsynonymous SNV	3	4	0.001178	0.000819	1.43124	0.615326	0.353455	5.79553	1.38038	0.673298	0.308459	6.17728	22.1	Uncertain_significance	2.633e-05	0	5.883e-05
	ARM	12	40274907	G	T	c.G1855T	p.V619L	rs55987538	exonic	nonsynonymous SNV	1	0	0.0003997	0	5.52126	0.29553	0.224746	135.639					0.020	.	6.573e-06	0	0
	ARM	12	40274994	G	C	c.1941+1G>C		.	splicing	.	1	0	0.0003909	0	5.52126	0.29553	0.224746	135.639					12.55	.	.	.	.
	ANK	12	40277971	A	G	c.A2025G	p.I675M	rs201162329	exonic	nonsynonymous SNV	0	1	0	0.0002043	0.612736	0.764264	0.0249418	15.0528					11.71	Uncertain_significance	3.943e-05	0	5.88e-05
	ANK	12	40283897	C	T	c.C2264T	p.P755L	rs34410987	exonic	nonsynonymous SNV	0	1	0	0.0002043	0.612736	0.764264	0.0249418	15.0528					17.52	Benign/Likely_benign	0.0003	0	1.471e-05
	ANK	12	40283925	T	C	c.T2292C	p.S764S	rs190597533	exonic	synonymous SNV	0	2	0	0.0004087	0.367485	0.518262	0.0176283	7.66074					.	Likely_benign	1.97e-05	0	0
	ANK	12	40283932	C	T	c.C2299T	p.R767C	rs201823680	exonic	nonsynonymous SNV	1	0	0.0003912	0	5.52126	0.29553	0.224746	135.639					25.2	Uncertain_significance	3.945e-05	0	4.41e-05
	ANK	12	40283933	G	A	c.G2300A	p.R767H	rs200861727	exonic	nonsynonymous SNV	1	1	0.0003915	0.0002043	1.83964	0.597732	0.191156	17.7043	1.83997	0.666448	0.114986	29.4426	14.41	.	5.917e-05	0	2.94e-05
	ANK	12	40283955	G	A	c.G2322A	p.A774A	rs146103273	exonic	synonymous SNV	4	4	0.001564	0.0008173	1.84161	0.360339	0.49768	6.81469	1.84194	0.388254	0.459884	7.3774	.	Benign/Likely_benign	0.0006	0	0.0005
	ANK	12	40284003	C	T	c.C2370T	p.L790L	rs200463556	exonic	synonymous SNV	0	2	0	0.0004087	0.367485	0.518262	0.0176283	7.66074					.	Likely_benign	6.573e-06	0	0
	ANK	12	40284011	G	T	c.G2378T	p.R793M	rs35173587	exonic	nonsynonymous SNV	0	9	0	0.001839	0.0964194	0.107046	0.00560706	1.65803					16.25	Conflicting_classifications_of_pathogenicity	0.0008	0	0.0008
	ANK	12	40284018	C	T	c.C2385T	p.A795A	rs201177991	exonic	synonymous SNV	0	1	0	0.0002043	0.612736	0.764264	0.0249418	15.0528					.	Likely_benign	5.264e-05	0	2.941e-05
	LRR	12	40295433	C	T	c.C2885T	p.S962L	rs1313707089	exonic	nonsynonymous SNV	0	2	0	0.000409	0.367485	0.518262	0.0176283	7.66074					15.28	.	6.573e-06	0	1.47e-05
	LRR	12	40295466	G	A	c.G2918A	p.S973N	rs75148313	exonic	nonsynonymous SNV	0	2	0	0.000411	0.367485	0.518262	0.0176283	7.66074					20.4	Uncertain_significance	.	.	.
	LRR	12	40295564	A	G	c.A3016G	p.I1006V	rs767810015	exonic	nonsynonymous SNV	0	1	0	0.0002046	0.612736	0.764264	0.0249418	15.0528					10.32	Uncertain_significance	1.314e-05	0	1.47e-05
	LRR	12	40298406	A	G	c.A3260G	p.Q1087R	rs200705669	exonic	nonsynonymous SNV	0	1	0	0.0002043	0.612736	0.764264	0.0249418	15.0528					15.71	.	.	.	.
	LRR	12	40299177	A	T	c.A3416T	p.N1139I	.	exonic	nonsynonymous SNV	0	1	0	0.0002044	0.612736	0.764264	0.0249418	15.0528					22.5	.	.	.	.
	LRR	12	40299190	C	T	c.C3429T	p.S1143S	rs142989436	exonic	synonymous SNV	0	1	0	0.0002044	0.612736	0.764264	0.0249418	15.0528					.	Benign/Likely_benign	0.0002	0.0035	0.0002
	LRR	12	40299208	T	C	c.T3447C	p.L1149L	.	exonic	synonymous SNV	0	1	0	0.0002044	0.612736	0.764264	0.0249418	15.0528					.	.	.	.	.
	LRR	12	40299230	A	G	c.A3469G	p.S1157G	.	exonic	nonsynonymous SNV	0	1	0	0.0002043	0.612736	0.764264	0.0249418	15.0528					13.65	.	.	.	.
	LRR	12	40302866	A	G	c.A3574G	p.I1192V	rs281865047	exonic	nonsynonymous SNV	1	0	0.0003909	0	5.52126	0.29553	0.224746	135.639					15.79	Uncertain_significance	3.287e-05	0	0
	LRR	12	40302881	C	T	c.C3589T	p.H1197Y	rs1300919336	exonic	nonsynonymous SNV	0	1	0	0.0002043	0.612736	0.764264	0.0249418	15.0528					17.05	Uncertain_significance	6.58e-06	0	1.472e-05
	LRR	12	40303993	A	G	c.A3636G	p.P1212P	rs200643098	exonic	synonymous SNV	1	2	0.0003918	0.0004087	1.10332	0.9242	0.14557	8.36238	0.919594	0.945456	0.0833016	10.1517	.	Likely_benign	2.63e-05	0	5.887e-05
	LRR	12	40304040	G	C	c.G3683C	p.S1228T	rs60185966	exonic	nonsynonymous SNV	0	1	0	0.0002043	0.612736	0.764264	0.0249418	15.0528					12.79	Conflicting_classifications_of_pathogenicity	0.0002	0	0.0004
	LRR	12	40304058	T	C	c.T3701C	p.I1234T	rs768958013	exonic	nonsynonymous SNV	1	0	0.0003918	0	5.52126	0.29553	0.224746	135.639					6.138	Uncertain_significance	.	.	.
	LRR	12	40305791	C	G	c.C3784G	p.P1262A	rs4640000	exonic	nonsynonymous SNV	3	0	0.001173	0	12.9031	0.0908064	0.66594	250.007					21.6	Benign/Likely_benign	0.0067	0	7.353e-05
	LRR	12	40305853	A	T	c.A3846T	p.R1282S	rs886344692	exonic	nonsynonymous SNV	0	1	0	0.0002043	0.612736	0.764264	0.0249418	15.0528					16.55	Conflicting_classifications_of_pathogenicity	3.945e-05	0	4.411e-05
	RocCOR	12	40308564	C	A	c.C4057A	p.Q1353K	rs200526782	exonic	nonsynonymous SNV	0	8	0	0.001635	0.107809	0.125968	0.00621725	1.86943					21.3	Uncertain_significance	5.257e-05	0	0.0001
	RocCOR	12	40308567	T	G	c.T4060G	p.L1354V	.	exonic	nonsynonymous SNV	0	1	0	0.0002043	0.612736	0.764264	0.0249418	15.0528					19.37	.	.	.	.
	RocCOR	12	40308671	C	T	c.C4164T	p.L1388L	rs757255377	exonic	synonymous SNV	0	1	0	0.0002043	0.612736	0.764264	0.0249418	15.0528					.	Likely_benign	6.571e-06	0	1.47e-05
	RocCOR	12	40310434	C	T	c.C4321T	p.R1441C	rs33939927	exonic	nonsynonymous SNV	1	0	0.0004105	0	5.52126	0.29553	0.224746	135.639					23.5	Pathogenic	3.963e-05	0	2.947e-05
	RocCOR	12	40310435	G	A	c.G4322A	p.R1441H	rs34995376	exonic	nonsynonymous SNV	1	0	0.0004105	0	5.52126	0.29553	0.224746	135.639					23.4	Likely_pathogenic	6.614e-06	0.0003	0
	RocCOR	12	40310436	C	T	c.C4323T	p.R1441R	rs112998035	exonic	synonymous SNV	1	0	0.0004105	0	5.52126	0.29553	0.224746	135.639					.	Likely_benign	6.604e-05	0	4.42e-05
	RocCOR	12	40310447	C	G	c.C4334G	p.S1445C	.	exonic	nonsynonymous SNV	0	1	0	0.0002043	0.612736	0.764264	0.0249418	15.0528					16.92	Uncertain_significance	6.608e-06	0	0
	RocCOR	12	40310465	G	A	c.G4352A	p.G1451D	.	exonic	nonsynonymous SNV	0	1	0	0.0002043	0.612736	0.764264	0.0249418	15.0528					19.48	.	.	.	.
	RocCOR	12	40310556	C	T	c.C4443T	p.A1481A	.	exonic	synonymous SNV	0	1	0	0.0002307	0.612736	0.764264	0.0249418	15.0528					.	.	.	.	.
	RocCOR	12	40310557	A	G	c.A4444G	p.I1482V	.	exonic	nonsynonymous SNV	1	0	0.0004003	0	5.52126	0.29553	0.224746	135.639					14.03	.	.	.	.
	RocCOR	12	40310558	T	C	c.T4445C	p.I1482T	.	exonic	nonsynonymous SNV	2	0	0.0008039	0	9.20929	0.15192	0.441769	191.981					19.34	.	.	.	.
	RocCOR	12	40310561	G	A	c.G4448A	p.R1483Q	rs113431708	exonic	nonsynonymous SNV	0	1	0	0.0002267	0.612736	0.764264	0.0249418	15.0528					14.58	Uncertain_significance	1.33e-05	0.0003	1.477e-05
	RocCOR	12	40313976	G	A	c.G4541A	p.R1514Q	rs35507033	exonic	nonsynonymous SNV	16	32	0.006265	0.006544	0.932607	0.818643	0.513663	1.69324	0.918641	0.783036	0.50214	1.68061	13.11	Benign/Likely_benign	0.0045	0.0017	0.0076
	RocCOR	12	40314007	A	G	c.A4572G	p.P1524P	rs1202489772	exonic	synonymous SNV	0	1	0	0.0002043	0.612736	0.764264	0.0249418	15.0528					.	.	.	.	.
	RocCOR	12	40314073	C	T	c.C4638T	p.P1546P	rs144529349	exonic	synonymous SNV	1	0	0.0003946	0	5.52126	0.29553	0.224746	135.639					.	Likely_benign	3.29e-05	0	1.471e-05
	RocCOR	12	40314101	C	T	c.C4666T	p.L1556L	rs17491187	exonic	synonymous SNV	0	1	0	0.0002043	0.612736	0.764264	0.0249418	15.0528					.	Likely_benign	1.314e-05	0	0
	RocCOR	12	40314148	C	G	c.C4713G	p.H1571Q	rs778987251	exonic	nonsynonymous SNV	0	1	0	0.0002043	0.612736	0.764264	0.0249418	15.0528					10.76	.	6.573e-06	0	1.47e-05
	RocCOR	12	40315215	T	G	c.T4742G	p.V1581G	rs372228016	exonic	nonsynonymous SNV	3	1	0.001173	0.0002043	4.29921	0.135306	0.634103	29.1485	5.52854	0.138828	0.574467	53.2054	24.7	Uncertain_significance	3.293e-05	0	7.363e-05
	RocCOR	12	40320005	G	A	c.G4845A	p.V1615V	rs774887321	exonic	synonymous SNV	1	0	0.0003909	0	5.52126	0.29553	0.224746	135.639					.	Likely_benign	1.974e-05	0	2.943e-05
	RocCOR	12	40320006	G	A	c.G4846A	p.E1616K	rs201790906	exonic	nonsynonymous SNV	1	0	0.0003909	0	5.52126	0.29553	0.224746	135.639					19.16	.	1.315e-05	0	0
	RocCOR	12	40320019	A	G	c.A4859G	p.K1620R	.	exonic	nonsynonymous SNV	2	2	0.0007819	0.0004087	1.8403	0.495615	0.318392	10.6368	1.84062	0.542036	0.258961	13.0826	16.99	.	.	.	.
	RocCOR	12	40320021	C	A	c.C4861A	p.H1621N	.	exonic	nonsynonymous SNV	0	1	0	0.0002043	0.612736	0.764264	0.0249418	15.0528					11.30	.	.	.	.
	RocCOR	12	40320025	C	A	c.C4865A	p.P1622H	.	exonic	nonsynonymous SNV	0	1	0	0.0002043	0.612736	0.764264	0.0249418	15.0528					29.2	.	.	.	.
	RocCOR	12	40320026	T	C	c.T4866C	p.P1622P	.	exonic	synonymous SNV	0	1	0	0.0002043	0.612736	0.764264	0.0249418	15.0528					.	.	.	.	.
	RocCOR	12	40320028	A	G	c.A4868G	p.K1623R	rs1336635938	exonic	nonsynonymous SNV	2	1	0.0007825	0.0002044	3.06846	0.277938	0.404847	23.2568	3.68281	0.28732	0.333608	40.6558	28.3	.	6.575e-06	0	0
	RocCOR	12	40320043	G	A	c.G4883A	p.R1628H	rs33949390	exonic	nonsynonymous SNV	1	3	0.0003918	0.0006135	0.787749	0.806988	0.116188	5.34092	0.612802	0.67163	0.063676	5.89747	33	Conflicting_classifications_of_pathogenicity	0.0001	0	2.943e-05
	RocCOR	12	40320103	A	G	c.A4943G	p.Q1648R	rs200143418	exonic	nonsynonymous SNV	0	1	0	0.0002044	0.612736	0.764264	0.0249418	15.0528					26.7	Conflicting_classifications_of_pathogenicity	5.26e-05	0	0.0001
	RocCOR	12	40320130	A	C	c.A4970C	p.Q1657P	.	exonic	nonsynonymous SNV	1	1	0.0003922	0.0002044	1.83964	0.597732	0.191156	17.7043	1.83997	0.666448	0.114986	29.4426	23.5	.	.	.	.
	RocCOR	12	40322037	C	T	c.C5173T	p.R1725X	rs11564176	exonic	stopgain	0	1	0	0.0002043	0.612736	0.764264	0.0249418	15.0528					45	not_provided	1.317e-05	0	0
	RocCOR	12	40322042	A	G	c.A5178G	p.A1726A	rs200185983	exonic	synonymous SNV	1	0	0.0003909	0	5.52126	0.29553	0.224746	135.639					.	Likely_benign	7.237e-05	0	0.0001
	Kinase	12	40323256	T	C	c.T5606C	p.M1869T	rs35602796	exonic	nonsynonymous SNV	1	1	0.0004174	0.0002043	1.83964	0.597732	0.191156	17.7043	1.83997	0.666448	0.114986	29.4426	15.89	Conflicting_classifications_of_pathogenicity	0.0006	0	0.0004
	Kinase	12	40323269	T	G	c.T5619G	p.D1873E	.	exonic	nonsynonymous SNV	1	0	0.0004177	0	5.52126	0.29553	0.224746	135.639					7.815	.	.	.	.
	Kinase	12	40335008	A	T	c.A5799T	p.I1933I	rs139746572	exonic	synonymous SNV	2	2	0.0007819	0.0004087	1.8403	0.495615	0.318392	10.6368	1.84062	0.542036	0.258961	13.0826	.	Conflicting_classifications_of_pathogenicity	0.0002	0	0.0004
	Kinase	12	40335037	G	A	c.G5828A	p.R1943Q	rs780057140	exonic	nonsynonymous SNV	1	0	0.0003925	0	5.52126	0.29553	0.224746	135.639					20.9	Uncertain_significance	1.315e-05	0	1.47e-05
	Kinase	12	40335131	T	C	c.T5922C	p.I1974I	rs1240025455	exonic	synonymous SNV	1	0	0.0003909	0	5.52126	0.29553	0.224746	135.639					.	.	.	.	.
	Kinase	12	40340400	G	A	c.G6055A	p.G2019S	rs34637584	exonic	nonsynonymous SNV	16	2	0.006255	0.0004124	12.2802	0.000223782	3.24147	46.5233	14.8878	0.0003221	3.41767	64.8535	36	Pathogenic/Likely_pathogenic|risk_factor	0.0004	0.0055	0.0002
	Kinase	12	40351541	C	G	c.C6384G	p.V2128V	rs145225800	exonic	synonymous SNV	1	1	0.0003909	0.0002043	1.83964	0.597732	0.191156	17.7043	1.83997	0.666448	0.114986	29.4426	.	Likely_benign	.	.	.
	WD40	12	40351620	A	G	c.A6463G	p.M2155V	rs201614703	exonic	nonsynonymous SNV	0	1	0	0.0002043	0.612736	0.764264	0.0249418	15.0528					8.833	Uncertain_significance	1.314e-05	0	2.939e-05
	WD40	12	40351667	C	A	c.C6510A	p.G2170G	rs34869625	exonic	synonymous SNV	4	4	0.001564	0.0008173	1.84161	0.360339	0.49768	6.81469	1.84194	0.388254	0.459884	7.3774	.	Benign/Likely_benign	0.0010	0.0055	0.0013
	WD40	12	40351674	C	G	c.C6517G	p.H2173D	rs1173332037	exonic	nonsynonymous SNV	0	1	0	0.0002043	0.612736	0.764264	0.0249418	15.0528					9.605	.	.	.	.
	WD40	12	40351720	G	C	c.G6563C	p.G2188A	rs202072135	exonic	nonsynonymous SNV	0	1	0	0.0002079	0.612736	0.764264	0.0249418	15.0528					9.428	Uncertain_significance	6.575e-06	0	1.47e-05
	WD40	12	40351723	A	G	c.A6566G	p.Y2189C	rs35658131	exonic	nonsynonymous SNV	1	1	0.0004016	0.0002085	1.83964	0.597732	0.191156	17.7043	1.83997	0.666448	0.114986	29.4426	9.149	Conflicting_classifications_of_pathogenicity	0.0005	0	0.0002
	WD40	12	40354390	C	T	c.C6668T	p.T2223I	.	exonic	nonsynonymous SNV	1	0	0.0003918	0	5.52126	0.29553	0.224746	135.639					12.34	.	.	.	.
	WD40	12	40354397	G	C	c.G6675C	p.L2225L	.	exonic	synonymous SNV	1	1	0.0004122	0.0002057	1.83964	0.597732	0.191156	17.7043	1.83997	0.666448	0.114986	29.4426	.	Likely_benign	.	.	.
	WD40	12	40354436	A	T	c.A6714T	p.L2238L	rs202244108	exonic	synonymous SNV	0	1	0	0.0002052	0.612736	0.764264	0.0249418	15.0528					.	Likely_benign	.	.	.
	WD40	12	40359344	A	G	c.A6928G	p.T2310A	rs202179802	exonic	nonsynonymous SNV	0	1	0	0.0002043	0.612736	0.764264	0.0249418	15.0528					12.17	Conflicting_classifications_of_pathogenicity	5.918e-05	0	0.0001
	WD40	12	40359378	C	T	c.C6962T	p.T2321I	.	exonic	nonsynonymous SNV	0	1	0	0.0002043	0.612736	0.764264	0.0249418	15.0528					24.3	.	.	.	.
	WD40	12	40363440	C	T	c.C7067T	p.T2356I	rs113511708	exonic	nonsynonymous SNV	2	0	0.0007819	0	9.20929	0.15192	0.441769	191.981					8.816	Conflicting_classifications_of_pathogenicity	0.0003	0	0.0004
	WD40	12	40363442	G	A	c.G7069A	p.V2357M	rs199794995	exonic	nonsynonymous SNV	1	2	0.0003909	0.0004087	1.10332	0.9242	0.14557	8.36238	0.919594	0.945456	0.0833016	10.1517	5.702	.	.	.	.
	WD40	12	40363526	G	A	c.G7153A	p.G2385R	rs34778348	exonic	nonsynonymous SNV	1	0	0.0003909	0	5.52126	0.29553	0.224746	135.639					11.64	Conflicting_classifications_of_pathogenicity|risk_factor	0.0008	0	0
	WD40	12	40363541	G	A	c.G7168A	p.V2390M	rs79546190	exonic	nonsynonymous SNV	1	1	0.0003909	0.0002043	1.83964	0.597732	0.191156	17.7043	1.83997	0.666448	0.114986	29.4426	10.52	Uncertain_significance	2.633e-05	0	1.472e-05
	WD40	12	40364842	G	C	c.G7182C	p.R2394S	rs200495404	exonic	nonsynonymous SNV	2	0	0.0007819	0	9.20929	0.15192	0.441769	191.981					11.05	Uncertain_significance	.	.	.
	WD40	12	40365042	C	T	c.C7382T	p.A2461V	rs201037550	exonic	nonsynonymous SNV	0	3	0	0.000613	0.262378	0.376292	0.0135416	5.08377					14.46	Uncertain_significance	2.633e-05	0	2.945e-05
	WD40	12	40367664	G	A	c.G7483A	p.V2495I	rs150062967	exonic	nonsynonymous SNV	2	0	0.0007849	0	9.20929	0.15192	0.441769	191.981					12.79	Benign/Likely_benign	0.0003	0	0.0001
Cohort	LRRK2 Domain	Chromosome	Position (hg38)	Reference Allele	Alternate Allele	cDNA	Amino Acid Change	rsID	Functional Annotation	Exonic Function	N (Case)	N (Control)	MAF (Case)	MAF (Control)	OR (Continuity Corrected)	P-value (Continuity Corrected)	OR (Continuity Corrected) 95% CI Lower	OR (Continuity Corrected) 95% CI Upper	OR	P-value	OR 95% CI Lower	OR 95% CI Upper	CADD Phred Score	Clinical Significance (Varsome)	gnomAD Allele Frequency	gnomAD AF Ashkenazi	gnomAD AF Non Finnish European
Columbia											1251	559
	ARM	12	40225580	T	A	c.T177A	p.N59K	rs150422099	exonic	nonsynonymous SNV	1	0	0.0004019	0	1.34226	0.85702	0.0545923	33.0023					15.63	Conflicting_classifications_of_pathogenicity	9.855e-05	0.0014	7.349e-05
	ARM	12	40225628	G	A	c.G225A	p.A75A	rs75054132	exonic	synonymous SNV	0	1	0	0.0009058	0.148755	0.2435	0.00605013	3.65744					.	Benign/Likely_benign	0.0015	0	0
	ARM	12	40232380	A	C	c.A344C	p.H115P	rs201439315	exonic	nonsynonymous SNV	2	0	0.0007968	0	2.2389	0.603078	0.107306	46.7137					17.96	Benign/Likely_benign	0.0001	0.0009	2.94e-05
	ARM	12	40235634	T	C	c.T356C	p.L119P	rs33995463	exonic	nonsynonymous SNV	2	2	0.0007968	0.001776	0.446178	0.367676	0.0770768	2.58282	0.445957	0.419962	0.0626573	3.17405	19.51	Conflicting_classifications_of_pathogenicity	0.0014	0	0.0023
	ARM	12	40235642	C	T	c.C364T	p.L122L	rs41286468	exonic	synonymous SNV	2	1	0.0007968	0.0008881	0.744965	0.775856	0.0981602	5.65374	0.893515	0.926816	0.0808495	9.87475	.	Benign/Likely_benign	0.0003	0.0003	0.0005
	ARM	12	40238071	G	C	c.G539C	p.G180A	rs199807643	exonic	nonsynonymous SNV	1	0	0.000401	0	1.34226	0.85702	0.0545923	33.0023					16.32	Uncertain_significance	2.63e-05	0	5.88e-05
	ARM	12	40243579	A	C	c.A736C	p.N246H	rs150050676	exonic	nonsynonymous SNV	1	0	0.0003984	0	1.34226	0.85702	0.0545923	33.0023					19.70	Benign	0.0014	0	1.471e-05
	ARM	12	40243629	G	A	c.G786A	p.M262I	rs1221514996	exonic	nonsynonymous SNV	1	0	0.0003984	0	1.34226	0.85702	0.0545923	33.0023					9.846	.	1.315e-05	0	1.471e-05
	ARM	12	40243646	A	C	c.A803C	p.E268A	rs373254349	exonic	nonsynonymous SNV	0	1	0	0.0008881	0.148755	0.2435	0.00605013	3.65744					17.28	.	5.259e-05	0	0
	ARM	12	40243677	A	G	c.A834G	p.T278T	rs199626996	exonic	synonymous SNV	1	0	0.0003984	0	1.34226	0.85702	0.0545923	33.0023					.	Benign/Likely_benign	7.882e-05	0	1.471e-05
	ARM	12	40249854	C	T	c.C867T	p.N289N	rs17490713	exonic	synonymous SNV	3	2	0.001195	0.001779	0.62515	0.571242	0.122964	3.17828	0.669471	0.660746	0.11155	4.01784	.	Benign/Likely_benign	0.0113	0	0.0002
	ARM	12	40249923	G	T	c.G936T	p.A312A	rs41286466	exonic	synonymous SNV	1	3	0.0003984	0.002664	0.190724	0.0899735	0.0280912	1.29491	0.148267	0.0986546	0.0153881	1.42857	.	Benign/Likely_benign	0.0011	0.0012	0.0018
	ARM	12	40251273	G	A	c.G1000A	p.E334K	rs78501232	exonic	nonsynonymous SNV	2	1	0.0007968	0.0008881	0.744965	0.775856	0.0981602	5.65374	0.893515	0.926816	0.0808495	9.87475	16.82	Conflicting_classifications_of_pathogenicity	0.0025	0.0006	0.0016
	ARM	12	40252921	A	C	c.A1193C	p.H398P	rs1483728068	exonic	nonsynonymous SNV	2	2	0.0007968	0.001776	0.446178	0.367676	0.0770768	2.58282	0.445957	0.419962	0.0626573	3.17405	16.85	Uncertain_significance	1.314e-05	0	2.939e-05
	ARM	12	40257342	T	C	c.T1383C	p.S461S	rs35847451	exonic	synonymous SNV	1	0	0.0003984	0	1.34226	0.85702	0.0545923	33.0023					.	Likely_benign	0.0005	0	0.0009
	ARM	12	40263791	A	G	c.A1546G	p.M516V	rs746747483	exonic	nonsynonymous SNV	1	0	0.0003984	0	1.34226	0.85702	0.0545923	33.0023					4.239	Conflicting_classifications_of_pathogenicity	3.939e-05	0	0
	ARM	12	40263806	A	G	c.A1561G	p.R521G	rs35328937	exonic	nonsynonymous SNV	4	3	0.001594	0.002664	0.573547	0.436552	0.141371	2.3269	0.594493	0.496893	0.132609	2.66515	5.355	Conflicting_classifications_of_pathogenicity	0.0002	0.0060	0
	ARM	12	40263851	C	A	c.C1606A	p.Q536K	rs750861331	exonic	nonsynonymous SNV	0	1	0	0.0008881	0.148755	0.2435	0.00605013	3.65744					9.465	.	1.313e-05	0	0
	ARM	12	40274724	C	T	c.C1798T	p.Q600X	.	exonic	stopgain	1	0	0.0003984	0	1.34226	0.85702	0.0545923	33.0023					38	.	.	.	.
	ARM	12	40274943	C	T	c.C1891T	p.L631L	rs757654557	exonic	synonymous SNV	1	1	0.0003984	0.0008881	0.446621	0.485566	0.0463537	4.30323	0.4464	0.568718	0.0278703	7.15001	.	Likely_benign	.	.	.
	ANK	12	40283897	C	T	c.C2264T	p.P755L	rs34410987	exonic	nonsynonymous SNV	1	0	0.0003984	0	1.34226	0.85702	0.0545923	33.0023					17.52	Benign/Likely_benign	0.0003	0	1.471e-05
	ANK	12	40283932	C	T	c.C2299T	p.R767C	rs201823680	exonic	nonsynonymous SNV	1	0	0.0003984	0	1.34226	0.85702	0.0545923	33.0023					25.2	Uncertain_significance	3.945e-05	0	4.41e-05
	ANK	12	40283955	G	A	c.G2322A	p.A774A	rs146103273	exonic	synonymous SNV	1	0	0.0003984	0	1.34226	0.85702	0.0545923	33.0023					.	Benign/Likely_benign	0.0006	0	0.0005
	ANK	12	40283972	G	C	c.G2339C	p.G780A	.	exonic	nonsynonymous SNV	0	1	0	0.0008881	0.148755	0.2435	0.00605013	3.65744					14.18	.	.	.	.
	ANK	12	40284011	G	T	c.G2378T	p.R793M	rs35173587	exonic	nonsynonymous SNV	1	0	0.0003984	0	1.34226	0.85702	0.0545923	33.0023					16.25	Conflicting_classifications_of_pathogenicity	0.0008	0	0.0008
	LRR	12	40295566	A	G	c.A3018G	p.I1006M	rs113217062	exonic	nonsynonymous SNV	2	0	0.0008019	0	2.2389	0.603078	0.107306	46.7137					13.01	Uncertain_significance	3.942e-05	0.0017	0
	LRR	12	40295573	C	G	c.C3025G	p.H1009D	rs373366713	exonic	nonsynonymous SNV	0	1	0	0.0008961	0.148755	0.2435	0.00605013	3.65744					20.9	Uncertain_significance	6.572e-06	0	1.47e-05
	LRR	12	40295581	G	T	c.G3033T	p.E1011D	rs141252946	exonic	nonsynonymous SNV	1	0	0.0004019	0	1.34226	0.85702	0.0545923	33.0023					18.65	Uncertain_significance	1.972e-05	0.0003	2.94e-05
	LRR	12	40298346	G	A	c.G3200A	p.R1067Q	rs111341148	exonic	nonsynonymous SNV	1	0	0.0004006	0	1.34226	0.85702	0.0545923	33.0023					34	Uncertain_significance	2.634e-05	0	2.942e-05
	LRR	12	40299190	C	T	c.C3429T	p.S1143S	rs142989436	exonic	synonymous SNV	4	2	0.001594	0.001776	0.804409	0.783051	0.170855	3.78726	0.893344	0.896561	0.163143	4.89181	.	Benign/Likely_benign	0.0002	0.0035	0.0002
	LRR	12	40299212	G	A	c.G3451A	p.A1151T	rs74985840	exonic	nonsynonymous SNV	0	1	0	0.0008897	0.148755	0.2435	0.00605013	3.65744					13.64	Uncertain_significance	0.0001	0	0.0001
	LRR	12	40305791	C	G	c.C3784G	p.P1262A	rs4640000	exonic	nonsynonymous SNV	1	1	0.0003984	0.0008881	0.446621	0.485566	0.0463537	4.30323	0.4464	0.568718	0.0278703	7.15001	21.6	Benign/Likely_benign	0.0067	0	7.353e-05
	RocCOR	12	40313976	G	A	c.G4541A	p.R1514Q	rs35507033	exonic	nonsynonymous SNV	11	8	0.004389	0.007117	0.601489	0.264117	0.246456	1.46797	0.610988	0.29192	0.244406	1.5274	13.11	Benign/Likely_benign	0.0045	0.0017	0.0076
	RocCOR	12	40314006	C	T	c.C4571T	p.P1524L	rs202136451	exonic	nonsynonymous SNV	1	0	0.0004016	0	1.34226	0.85702	0.0545923	33.0023					32	.	6.585e-06	0	0
	RocCOR	12	40315241	C	G	c.C4768G	p.L1590V	.	exonic	nonsynonymous SNV	0	1	0	0.0008881	0.148755	0.2435	0.00605013	3.65744					17.08	.	.	.	.
	RocCOR	12	40320018	A	G	c.A4858G	p.K1620E	rs1343513419	exonic	nonsynonymous SNV	0	1	0	0.0008881	0.148755	0.2435	0.00605013	3.65744					13.57	.	.	.	.
	RocCOR	12	40320019	A	G	c.A4859G	p.K1620R	.	exonic	nonsynonymous SNV	1	0	0.0003984	0	1.34226	0.85702	0.0545923	33.0023					16.99	.	.	.	.
	RocCOR	12	40320022	A	G	c.A4862G	p.H1621R	.	exonic	nonsynonymous SNV	1	0	0.0003984	0	1.34226	0.85702	0.0545923	33.0023					11.97	.	.	.	.
	RocCOR	12	40320025	C	A	c.C4865A	p.P1622H	.	exonic	nonsynonymous SNV	0	1	0	0.0008881	0.148755	0.2435	0.00605013	3.65744					29.2	.	.	.	.
	RocCOR	12	40320043	G	C	c.G4883C	p.R1628P	rs33949390	exonic	nonsynonymous SNV	1	0	0.0003984	0	1.34226	0.85702	0.0545923	33.0023					27.7	Conflicting_classifications_of_pathogenicity	0.0014	0	0.0006
	RocCOR	12	40320086	A	G	c.A4926G	p.P1642P	rs200242657	exonic	synonymous SNV	1	0	0.0003984	0	1.34226	0.85702	0.0545923	33.0023					.	Likely_benign	.	.	.
	RocCOR	12	40320119	A	G	c.A4959G	p.L1653L	rs111503579	exonic	synonymous SNV	1	0	0.0003984	0	1.34226	0.85702	0.0545923	33.0023					.	Benign/Likely_benign	5.913e-05	0	0
	RocCOR	12	40321098	C	T	c.C5080T	p.L1694L	rs746878736	exonic	synonymous SNV	1	0	0.0003984	0	1.34226	0.85702	0.0545923	33.0023					.	Benign/Likely_benign	2.633e-05	0	0
	RocCOR	12	40321181	A	G	c.A5163G	p.S1721S	rs79909111	exonic	synonymous SNV	2	0	0.0007968	0	2.2389	0.603078	0.107306	46.7137					.	Benign/Likely_benign	0.0026	0	0
	RocCOR	12	40322057	A	G	c.A5193G	p.R1731R	rs1454233440	exonic	synonymous SNV	1	0	0.0003984	0	1.34226	0.85702	0.0545923	33.0023					.	Likely_benign	.	.	.
	RocCOR	12	40322081	C	T	c.C5217T	p.Y1739Y	rs200107211	exonic	synonymous SNV	2	0	0.0007968	0	2.2389	0.603078	0.107306	46.7137					.	Likely_benign	0.0001	0	0.0002
	Kinase	12	40323256	T	C	c.T5606C	p.M1869T	rs35602796	exonic	nonsynonymous SNV	0	1	0	0.0008881	0.148755	0.2435	0.00605013	3.65744					15.89	Conflicting_classifications_of_pathogenicity	0.0006	0	0.0004
	Kinase	12	40323269	T	G	c.T5619G	p.D1873E	.	exonic	nonsynonymous SNV	1	1	0.0003987	0.0008897	0.446621	0.485566	0.0463537	4.30323	0.4464	0.568718	0.0278703	7.15001	7.815	.	.	.	.
	Kinase	12	40328437	A	G	c.A5734G	p.T1912A	rs759005833	exonic	nonsynonymous SNV	1	0	0.0003984	0	1.34226	0.85702	0.0545923	33.0023					11.92	Uncertain_significance	.	.	.
	Kinase	12	40328439	A	G	c.A5736G	p.T1912T	rs778235032	exonic	synonymous SNV	1	0	0.0003984	0	1.34226	0.85702	0.0545923	33.0023					.	Likely_benign	.	.	.
	Kinase	12	40328457	A	G	c.A5754G	p.R1918R	.	exonic	synonymous SNV	0	1	0	0.0008881	0.148755	0.2435	0.00605013	3.65744					.	.	.	.	.
	Kinase	12	40335008	A	T	c.A5799T	p.I1933I	rs139746572	exonic	synonymous SNV	1	0	0.0003984	0	1.34226	0.85702	0.0545923	33.0023					.	Conflicting_classifications_of_pathogenicity	0.0002	0	0.0004
	Kinase	12	40335031	G	A	c.G5822A	p.R1941H	rs77428810	exonic	nonsynonymous SNV	0	1	0	0.0008881	0.148755	0.2435	0.00605013	3.65744					11.52	Uncertain_significance	0.0002	0	0.0003
	Kinase	12	40335081	C	G	c.C5872G	p.L1958V	.	exonic	nonsynonymous SNV	1	0	0.0003984	0	1.34226	0.85702	0.0545923	33.0023					15.39	.	.	.	.
	Kinase	12	40340400	G	A	c.G6055A	p.G2019S	rs34637584	exonic	nonsynonymous SNV	81	3	0.03227	0.002664	11.0709	1.15971e-05	3.77971	32.4271	12.8308	1.5342e-05	4.03522	40.798	36	Pathogenic/Likely_pathogenic|risk_factor	0.0004	0.0055	0.0002
	Kinase	12	40346874	G	A	c.G6231A	p.L2077L	rs200043517	exonic	synonymous SNV	1	0	0.0003984	0	1.34226	0.85702	0.0545923	33.0023					.	Likely_benign	0.0003	0	0
	WD40	12	40351667	C	A	c.C6510A	p.G2170G	rs34869625	exonic	synonymous SNV	7	1	0.002789	0.0008881	2.24387	0.366984	0.387626	12.9892	3.13987	0.285038	0.38538	25.582	.	Benign/Likely_benign	0.0010	0.0055	0.0013
	WD40	12	40351679	C	G	c.C6522G	p.T2174T	.	exonic	synonymous SNV	1	0	0.0003984	0	1.34226	0.85702	0.0545923	33.0023					.	Likely_benign	.	.	.
	WD40	12	40351723	A	G	c.A6566G	p.Y2189C	rs35658131	exonic	nonsynonymous SNV	4	1	0.001658	0.0009025	1.34309	0.754731	0.211057	8.5469	1.7899	0.602953	0.199596	16.0511	9.149	Conflicting_classifications_of_pathogenicity	0.0005	0	0.0002
	WD40	12	40359346	G	A	c.G6930A	p.T2310T	rs763164514	exonic	synonymous SNV	0	1	0	0.0008881	0.148755	0.2435	0.00605013	3.65744					.	Likely_benign	1.976e-05	0.0006	0
	WD40	12	40363440	C	T	c.C7067T	p.T2356I	rs113511708	exonic	nonsynonymous SNV	2	0	0.0007968	0	2.2389	0.603078	0.107306	46.7137					8.816	Conflicting_classifications_of_pathogenicity	0.0003	0	0.0004
	WD40	12	40363462	C	T	c.C7089T	p.L2363L	rs201329694	exonic	synonymous SNV	1	0	0.0003984	0	1.34226	0.85702	0.0545923	33.0023					.	Likely_benign	0.0002	0	0
	WD40	12	40363526	G	A	c.G7153A	p.G2385R	rs34778348	exonic	nonsynonymous SNV	0	2	0	0.001776	0.0890931	0.118756	0.00427004	1.8589					11.64	Conflicting_classifications_of_pathogenicity|risk_factor	0.0008	0	0
	WD40	12	40364842	G	A	c.G7182A	p.R2394R	.	exonic	synonymous SNV	1	0	0.0003984	0	1.34226	0.85702	0.0545923	33.0023					.	Uncertain_significance	.	.	.
	WD40	12	40364997	G	A	c.G7337A	p.R2446H	rs200795955	exonic	nonsynonymous SNV	0	1	0	0.0009107	0.148755	0.2435	0.00605013	3.65744					13.42	Conflicting_classifications_of_pathogenicity	6.583e-06	0	1.473e-05
Cohort	LRRK2 Domain	Chromosome	Position (hg38)	Reference Allele	Alternate Allele	cDNA	Amino Acid Change	rsID	Functional Annotation	Exonic Function	N (Case)	N (Control)	MAF (Case)	MAF (Control)	OR (Continuity Corrected)	P-value (Continuity Corrected)	OR (Continuity Corrected) 95% CI Lower	OR (Continuity Corrected) 95% CI Upper	OR	P-value	OR 95% CI Lower	OR 95% CI Upper	CADD Phred Score	Clinical Significance (Varsome)	gnomAD Allele Frequency	gnomAD AF Ashkenazi	gnomAD AF Non Finnish European
Sheba											1091	528
	ARM	12	40225257	G	A	c.G126A	p.L42L	.	exonic	synonymous SNV	1	0	0.0004651	0	1.45392	0.818816	0.0591258	35.7523					.	.	.	.	.
	ARM	12	40225264	T	C	c.T133C	p.F45L	.	exonic	nonsynonymous SNV	0	1	0	0.0009363	0.161093	0.263796	0.00655108	3.96134					4.716	.	.	.	.
	ARM	12	40225265	T	C	c.T134C	p.F45S	.	exonic	nonsynonymous SNV	1	0	0.0004655	0	1.45392	0.818816	0.0591258	35.7523					15.05	.	.	.	.
	ARM	12	40225266	C	A	c.C135A	p.F45L	.	exonic	nonsynonymous SNV	0	2	0	0.001873	0.0964727	0.131399	0.00462308	2.01316					3.883	.	.	.	.
	ARM	12	40225271	A	G	c.A140G	p.Y47C	.	exonic	nonsynonymous SNV	0	1	0	0.0009363	0.161093	0.263796	0.00655108	3.96134					18.02	.	.	.	.
	ARM	12	40225278	G	A	c.G147A	p.E49E	rs1483067597	exonic	synonymous SNV	1	0	0.0004566	0	1.45392	0.818816	0.0591258	35.7523					.	.	6.571e-06	0	1.47e-05
	ARM	12	40225580	T	A	c.T177A	p.N59K	rs150422099	exonic	nonsynonymous SNV	0	1	0	0.0009328	0.161093	0.263796	0.00655108	3.96134					15.63	Conflicting_classifications_of_pathogenicity	9.855e-05	0.0014	7.349e-05
	ARM	12	40232380	A	C	c.A344C	p.H115P	rs201439315	exonic	nonsynonymous SNV	2	0	0.0009033	0	2.42542	0.567606	0.116229	50.6127					17.96	Benign/Likely_benign	0.0001	0.0009	2.94e-05
	ARM	12	40235634	T	C	c.T356C	p.L119P	rs33995463	exonic	nonsynonymous SNV	4	0	0.001807	0	4.37379	0.322537	0.235037	81.3918					19.51	Conflicting_classifications_of_pathogenicity	0.0014	0	0.0023
	ARM	12	40235642	C	T	c.C364T	p.L122L	rs41286468	exonic	synonymous SNV	1	2	0.0004517	0.001866	0.289684	0.2309	0.038162	2.19896	0.241284	0.246135	0.0218286	2.66706	.	Benign/Likely_benign	0.0003	0.0003	0.0005
	ARM	12	40249854	C	T	c.C867T	p.N289N	rs17490713	exonic	synonymous SNV	2	0	0.0009033	0	2.42542	0.567606	0.116229	50.6127					.	Benign/Likely_benign	0.0113	0	0.0002
	ARM	12	40249923	G	T	c.G936T	p.A312A	rs41286466	exonic	synonymous SNV	7	2	0.003167	0.001873	1.45643	0.60761	0.346742	6.11749	1.69834	0.509803	0.351589	8.20378	.	Benign/Likely_benign	0.0011	0.0012	0.0018
	ARM	12	40252984	C	T	c.C1256T	p.A419V	rs34594498	exonic	nonsynonymous SNV	1	0	0.0004517	0	1.45392	0.818816	0.0591258	35.7523					15.83	Benign/Likely_benign	0.0004	0	0.0001
	ARM	12	40257342	T	C	c.T1383C	p.S461S	rs35847451	exonic	synonymous SNV	4	0	0.001807	0	4.37379	0.322537	0.235037	81.3918					.	Likely_benign	0.0005	0	0.0009
	ARM	12	40259538	C	T	c.C1477T	p.R493C	rs199954611	exonic	nonsynonymous SNV	1	0	0.0004517	0	1.45392	0.818816	0.0591258	35.7523					13.13	Uncertain_significance	7.889e-05	0	0.0001
	ARM	12	40259602	C	T	c.C1541T	p.P514L	.	exonic	nonsynonymous SNV	0	1	0	0.000969	0.161093	0.263796	0.00655108	3.96134					21.9	.	.	.	.
	ARM	12	40263806	A	G	c.A1561G	p.R521G	rs35328937	exonic	nonsynonymous SNV	2	3	0.0009033	0.002799	0.344522	0.199075	0.0677477	1.75203	0.321396	0.214488	0.0535394	1.92933	5.355	Conflicting_classifications_of_pathogenicity	0.0002	0.0060	0
	ARM	12	40263832	G	C	c.G1587C	p.K529N	.	exonic	nonsynonymous SNV	1	0	0.0004517	0	1.45392	0.818816	0.0591258	35.7523					3.416	.	.	.	.
	ARM	12	40274922	G	A	c.G1870A	p.G624R	rs752380619	exonic	nonsynonymous SNV	1	0	0.0004744	0	1.45392	0.818816	0.0591258	35.7523					5.224	Uncertain_significance	1.972e-05	0	0
	ANK	12	40284019	C	T	c.C2386T	p.L796L	rs1262075530	exonic	synonymous SNV	1	0	0.0004517	0	1.45392	0.818816	0.0591258	35.7523					.	Likely_benign	6.574e-06	0.0003	0
	LRR	12	40295566	A	G	c.A3018G	p.I1006M	rs113217062	exonic	nonsynonymous SNV	0	1	0	0.0009328	0.161093	0.263796	0.00655108	3.96134					13.01	Uncertain_significance	3.942e-05	0.0017	0
	LRR	12	40298262	A	G	c.A3116G	p.H1039R	.	exonic	nonsynonymous SNV	1	0	0.0004558	0	1.45392	0.818816	0.0591258	35.7523					9.919	.	.	.	.
	LRR	12	40298268	A	G	c.A3122G	p.D1041G	.	exonic	nonsynonymous SNV	1	0	0.0004558	0	1.45392	0.818816	0.0591258	35.7523					19.58	.	.	.	.
	LRR	12	40299171	G	A	c.G3410A	p.S1137N	.	exonic	nonsynonymous SNV	1	0	0.0004517	0	1.45392	0.818816	0.0591258	35.7523					14.15	.	.	.	.
	LRR	12	40299190	C	T	c.C3429T	p.S1143S	rs142989436	exonic	synonymous SNV	5	4	0.002258	0.003731	0.590019	0.408158	0.169008	2.0598	0.603131	0.452426	0.161289	2.25537	.	Benign/Likely_benign	0.0002	0.0035	0.0002
	LRR	12	40303953	G	A	c.G3596A	p.R1199Q	rs770252874	exonic	nonsynonymous SNV	2	0	0.0009042	0	2.42542	0.567606	0.116229	50.6127					31	Uncertain_significance	1.974e-05	0	1.472e-05
	LRR	12	40304025	G	T	c.G3668T	p.R1223M	.	exonic	nonsynonymous SNV	0	1	0	0.0009346	0.161093	0.263796	0.00655108	3.96134					26.8	.	.	.	.
	LRR	12	40304029	A	G	c.A3672G	p.E1224E	rs201547404	exonic	synonymous SNV	3	0	0.001356	0	3.39871	0.418685	0.175228	65.9212					.	Likely_benign	1.974e-05	0	0
	LRR	12	40304038	T	C	c.T3681C	p.F1227F	.	exonic	synonymous SNV	1	0	0.0004521	0	1.45392	0.818816	0.0591258	35.7523					.	.	.	.	.
	RocCOR	12	40309234	G	T	c.4317+1G>T		.	splicing	.	1	0	0.0004517	0	1.45392	0.818816	0.0591258	35.7523					22.0	.	.	.	.
	RocCOR	12	40310434	C	T	c.C4321T	p.R1441C	rs33939927	exonic	nonsynonymous SNV	1	0	0.0004541	0	1.45392	0.818816	0.0591258	35.7523					23.5	Pathogenic	3.963e-05	0	2.947e-05
	RocCOR	12	40313976	G	A	c.G4541A	p.R1514Q	rs35507033	exonic	nonsynonymous SNV	4	4	0.001807	0.003731	0.482299	0.27557	0.130028	1.78894	0.482061	0.303468	0.120088	1.9351	13.11	Benign/Likely_benign	0.0045	0.0017	0.0076
	RocCOR	12	40320019	A	C	c.A4859C	p.K1620T	.	exonic	nonsynonymous SNV	0	2	0	0.001873	0.0964727	0.131399	0.00462308	2.01316					15.65	.	.	.	.
	RocCOR	12	40320026	T	C	c.T4866C	p.P1622P	.	exonic	synonymous SNV	3	1	0.001355	0.0009346	1.13076	0.899938	0.16651	7.67892	1.45312	0.746463	0.150787	14.0037	.	.	.	.	.
	RocCOR	12	40320028	A	G	c.A4868G	p.K1623R	rs1336635938	exonic	nonsynonymous SNV	3	2	0.001356	0.001866	0.67717	0.638496	0.133161	3.44366	0.725184	0.725284	0.120804	4.35325	28.3	.	6.575e-06	0	0
	RocCOR	12	40320043	G	A	c.G4883A	p.R1628H	rs33949390	exonic	nonsynonymous SNV	2	0	0.0009033	0	2.42542	0.567606	0.116229	50.6127					33	Conflicting_classifications_of_pathogenicity	0.0001	0	2.943e-05
	Kinase	12	40335006	A	G	c.A5797G	p.I1933V	rs764664944	exonic	nonsynonymous SNV	0	1	0	0.0009328	0.161093	0.263796	0.00655108	3.96134					2.999	Uncertain_significance	.	.	.
	Kinase	12	40340399	C	T	c.C6054T	p.Y2018Y	rs150219613	exonic	synonymous SNV	2	1	0.0009033	0.0009328	0.806945	0.835686	0.106305	6.12542	0.96786	0.978741	0.087561	10.6983	.	Benign/Likely_benign	0.0002	0.0014	4.411e-05
	Kinase	12	40340400	G	A	c.G6055A	p.G2019S	rs34637584	exonic	nonsynonymous SNV	109	8	0.04923	0.007463	6.8247	9.69137e-08	3.36903	13.8249	7.21487	9.46397e-08	3.49164	14.9083	36	Pathogenic/Likely_pathogenic|risk_factor	0.0004	0.0055	0.0002
	WD40	12	40351667	C	A	c.C6510A	p.G2170G	rs34869625	exonic	synonymous SNV	9	5	0.004065	0.004664	0.835314	0.738226	0.290752	2.39981	0.870055	0.803801	0.290136	2.60911	.	Benign/Likely_benign	0.0010	0.0055	0.0013
	WD40	12	40354410	G	A	c.G6688A	p.E2230K	rs201317931	exonic	nonsynonymous SNV	3	0	0.001355	0	3.39871	0.418685	0.175228	65.9212					7.737	Uncertain_significance	4.598e-05	0	8.823e-05
	WD40	12	40354433	C	T	c.C6711T	p.T2237T	.	exonic	synonymous SNV	1	0	0.0004517	0	1.45392	0.818816	0.0591258	35.7523					.	.	.	.	.
	WD40	12	40363443	T	C	c.T7070C	p.V2357A	rs776691033	exonic	nonsynonymous SNV	0	1	0	0.0009328	0.161093	0.263796	0.00655108	3.96134					11.39	Uncertain_significance	2.63e-05	0.0006	0
	WD40	12	40364927	A	G	c.A7267G	p.T2423A	rs1060499538	exonic	nonsynonymous SNV	1	0	0.0004558	0	1.45392	0.818816	0.0591258	35.7523					14.47	Uncertain_significance	.	.	.
	WD40	12	40364960	A	G	c.A7300G	p.I2434V	rs398124661	exonic	nonsynonymous SNV	1	0	0.0004517	0	1.45392	0.818816	0.0591258	35.7523					8.815	Uncertain_significance	2.634e-05	0.0006	2.945e-05
	WD40	12	40364984	C	T	c.C7324T	p.R2442C	rs199893519	exonic	nonsynonymous SNV	0	1	0	0.0009363	0.161093	0.263796	0.00655108	3.96134					15.44	Uncertain_significance	1.317e-05	0	1.473e-05
	WD40	12	40367717	A	T	c.A7536T	p.E2512D	.	exonic	nonsynonymous SNV	1	0	0.0004517	0	1.45392	0.818816	0.0591258	35.7523					19.47	.	.	.	.
Cohort	LRRK2 Domain	Chromosome	Position (hg38)	Reference Allele	Alternate Allele	cDNA	Amino Acid Change	rsID	Functional Annotation	Exonic Function	N (Case)	N (Control)	MAF (Case)	MAF (Control)	OR (Continuity Corrected)	P-value (Continuity Corrected)	OR (Continuity Corrected) 95% CI Lower	OR (Continuity Corrected) 95% CI Upper	OR	P-value	OR 95% CI Lower	OR 95% CI Upper	CADD Phred Score	Clinical Significance (Varsome)	gnomAD Allele Frequency	gnomAD AF Ashkenazi	gnomAD AF Non Finnish European
Pavlov											485	442
	ARM	12	40225267	A	G	c.A136G	p.T46A	rs941811236	exonic	nonsynonymous SNV	1	0	0.001109	0	2.73994	0.537412	0.111322	67.4371					9.523	.	.	.	.
	ARM	12	40225268	C	T	c.C137T	p.T46M	rs781394575	exonic	nonsynonymous SNV	1	0	0.001109	0	2.73994	0.537412	0.111322	67.4371					16.95	Uncertain_significance	3.286e-05	0	5.881e-05
	ARM	12	40225273	T	C	c.T142C	p.S48P	.	exonic	nonsynonymous SNV	0	1	0	0.001558	0.303124	0.46518	0.0123158	7.46069					13.85	.	.	.	.
	ARM	12	40225278	G	T	c.G147T	p.E49D	.	exonic	nonsynonymous SNV	1	0	0.001109	0	2.73994	0.537412	0.111322	67.4371					1.237	.	.	.	.
	ARM	12	40225580	T	A	c.T177A	p.N59K	rs150422099	exonic	nonsynonymous SNV	0	1	0	0.001553	0.303124	0.46518	0.0123158	7.46069					15.63	Conflicting_classifications_of_pathogenicity	9.855e-05	0.0014	7.349e-05
	ARM	12	40238004	G	A	c.G472A	p.D158N	.	exonic	nonsynonymous SNV	0	1	0	0.001553	0.303124	0.46518	0.0123158	7.46069					26.0	.	.	.	.
	ARM	12	40238028	G	T	c.G496T	p.A166S	.	exonic	nonsynonymous SNV	1	0	0.001106	0	2.73994	0.537412	0.111322	67.4371					24.2	.	.	.	.
	ARM	12	40238085	C	A	c.C553A	p.H185N	.	exonic	nonsynonymous SNV	0	1	0	0.001567	0.303124	0.46518	0.0123158	7.46069					12.53	.	.	.	.
	ARM	12	40238103	G	T	c.G571T	p.V191F	.	exonic	nonsynonymous SNV	1	0	0.001109	0	2.73994	0.537412	0.111322	67.4371					20.3	.	.	.	.
	ARM	12	40240512	G	A	c.G601A	p.E201K	.	exonic	nonsynonymous SNV	0	1	0	0.001553	0.303124	0.46518	0.0123158	7.46069					27.8	.	.	.	.
	ARM	12	40243563	A	G	c.A720G	p.E240E	rs1328925588	exonic	synonymous SNV	1	0	0.001119	0	2.73994	0.537412	0.111322	67.4371					.	.	.	.	.
	ARM	12	40243668	T	C	c.T825C	p.H275H	rs72546315	exonic	synonymous SNV	0	1	0	0.001553	0.303124	0.46518	0.0123158	7.46069					.	Conflicting_classifications_of_pathogenicity	0.0004	0	0.0006
	ARM	12	40249854	C	T	c.C867T	p.N289N	rs17490713	exonic	synonymous SNV	0	1	0	0.001553	0.303124	0.46518	0.0123158	7.46069					.	Benign/Likely_benign	0.0113	0	0.0002
	ARM	12	40249861	C	A	c.C874A	p.H292N	.	exonic	nonsynonymous SNV	0	1	0	0.001553	0.303124	0.46518	0.0123158	7.46069					14.71	.	.	.	.
	ARM	12	40249866	G	A	c.G879A	p.E293E	.	exonic	synonymous SNV	0	1	0	0.001553	0.303124	0.46518	0.0123158	7.46069					.	Likely_benign	.	.	.
	ARM	12	40249923	G	T	c.G936T	p.A312A	rs41286466	exonic	synonymous SNV	2	0	0.002212	0	4.57601	0.326689	0.219078	95.5818					.	Benign/Likely_benign	0.0011	0.0012	0.0018
	ARM	12	40251275	G	T	c.G1002T	p.E334D	.	exonic	nonsynonymous SNV	1	0	0.001109	0	2.73994	0.537412	0.111322	67.4371					15.30	Uncertain_significance	.	.	.
	ARM	12	40251306	G	T	c.G1033T	p.D345Y	.	exonic	nonsynonymous SNV	0	1	0	0.001572	0.303124	0.46518	0.0123158	7.46069					4.647	.	.	.	.
	ARM	12	40251541	G	T	c.G1178T	p.G393V	.	exonic	nonsynonymous SNV	1	0	0.001101	0	2.73994	0.537412	0.111322	67.4371					13.33	.	.	.	.
	ARM	12	40252926	G	T	c.G1198T	p.E400X	.	exonic	stopgain	0	1	0	0.001558	0.303124	0.46518	0.0123158	7.46069					37	.	.	.	.
	ARM	12	40252979	A	G	c.A1251G	p.A417A	.	exonic	synonymous SNV	0	1	0	0.001553	0.303124	0.46518	0.0123158	7.46069					0.008	Likely_benign	.	.	.
	ARM	12	40252984	C	T	c.C1256T	p.A419V	rs34594498	exonic	nonsynonymous SNV	6	4	0.006608	0.006211	1.32094	0.651795	0.394327	4.42494	1.37161	0.626278	0.384501	4.89286	15.83	Benign/Likely_benign	0.0004	0	0.0001
	ARM	12	40257262	A	G	c.A1303G	p.I435V	.	exonic	nonsynonymous SNV	0	1	0	0.001567	0.303124	0.46518	0.0123158	7.46069					3.657	.	.	.	.
	ARM	12	40257267	G	A	c.G1308A	p.L436L	.	exonic	synonymous SNV	0	1	0	0.001567	0.303124	0.46518	0.0123158	7.46069					.	.	.	.	.
	ARM	12	40257272	C	A	c.C1313A	p.S438X	.	exonic	stopgain	0	1	0	0.001567	0.303124	0.46518	0.0123158	7.46069					38	.	.	.	.
	ARM	12	40257342	T	C	c.T1383C	p.S461S	rs35847451	exonic	synonymous SNV	2	3	0.002203	0.004658	0.649283	0.603128	0.127447	3.30779	0.605935	0.584123	0.100774	3.64336	.	Likely_benign	0.0005	0	0.0009
	ARM	12	40259510	G	T	c.G1449T	p.V483V	.	exonic	synonymous SNV	0	1	0	0.001558	0.303124	0.46518	0.0123158	7.46069					.	.	.	.	.
	ARM	12	40259544	G	T	c.G1483T	p.E495X	.	exonic	stopgain	1	0	0.001101	0	2.73994	0.537412	0.111322	67.4371					37	.	.	.	.
	ARM	12	40259547	A	G	c.A1486G	p.T496A	.	exonic	nonsynonymous SNV	0	1	0	0.001567	0.303124	0.46518	0.0123158	7.46069					8.141	.	.	.	.
	ARM	12	40263878	C	T	c.C1633T	p.L545L	.	exonic	synonymous SNV	0	1	0	0.001562	0.303124	0.46518	0.0123158	7.46069					.	.	.	.	.
	ARM	12	40263900	G	A	c.G1655A	p.R552K	.	exonic	nonsynonymous SNV	1	0	0.001104	0	2.73994	0.537412	0.111322	67.4371					12.92	Uncertain_significance	.	.	.
	ARM	12	40274865	C	A	c.C1813A	p.L605M	.	exonic	nonsynonymous SNV	0	1	0	0.001572	0.303124	0.46518	0.0123158	7.46069					15.74	.	.	.	.
	ARM	12	40274867	G	T	c.G1815T	p.L605L	.	exonic	synonymous SNV	0	1	0	0.001572	0.303124	0.46518	0.0123158	7.46069					.	.	.	.	.
	ARM	12	40274874	A	G	c.A1822G	p.S608G	.	exonic	nonsynonymous SNV	1	0	0.001106	0	2.73994	0.537412	0.111322	67.4371					12.32	.	.	.	.
	ARM	12	40274951	C	T	c.C1899T	p.S633S	.	exonic	synonymous SNV	0	1	0	0.001562	0.303124	0.46518	0.0123158	7.46069					.	.	.	.	.
	ANK	12	40277955	C	T	c.C2009T	p.S670L	.	exonic	nonsynonymous SNV	1	0	0.001101	0	2.73994	0.537412	0.111322	67.4371					9.951	.	.	.	.
	ANK	12	40277985	C	T	c.C2039T	p.S680F	rs755352609	exonic	nonsynonymous SNV	1	0	0.001106	0	2.73994	0.537412	0.111322	67.4371					15.81	Uncertain_significance	.	.	.
	ANK	12	40278157	C	A	c.C2137A	p.L713I	.	exonic	nonsynonymous SNV	0	1	0	0.001558	0.303124	0.46518	0.0123158	7.46069					17.79	.	.	.	.
	ANK	12	40278158	T	C	c.T2138C	p.L713P	.	exonic	nonsynonymous SNV	1	0	0.001104	0	2.73994	0.537412	0.111322	67.4371					19.66	.	.	.	.
	ANK	12	40278164	G	A	c.G2144A	p.R715K	.	exonic	nonsynonymous SNV	0	1	0	0.001558	0.303124	0.46518	0.0123158	7.46069					8.586	Uncertain_significance	.	.	.
	ANK	12	40278192	G	T	c.G2172T	p.M724I	.	exonic	nonsynonymous SNV	1	0	0.001111	0	2.73994	0.537412	0.111322	67.4371					14.94	.	.	.	.
	ANK	12	40278240	G	T	c.G2220T	p.E740D	.	exonic	nonsynonymous SNV	0	1	0	0.001562	0.303124	0.46518	0.0123158	7.46069					12.23	.	.	.	.
	ANK	12	40278248	C	A	c.C2228A	p.S743Y	.	exonic	nonsynonymous SNV	1	0	0.001104	0	2.73994	0.537412	0.111322	67.4371					15.58	.	.	.	.
	ANK	12	40278261	G	T	c.G2241T	p.Q747H	.	exonic	nonsynonymous SNV	0	1	0	0.001562	0.303124	0.46518	0.0123158	7.46069					20.6	.	.	.	.
	ANK	12	40283874	G	T	c.2242-1G>T		.	splicing	.	1	0	0.001101	0	2.73994	0.537412	0.111322	67.4371					15.50	.	.	.	.
	ANK	12	40283897	C	A	c.C2264A	p.P755H	.	exonic	nonsynonymous SNV	0	1	0	0.001558	0.303124	0.46518	0.0123158	7.46069					20.2	.	.	.	.
	ANK	12	40283926	G	A	c.G2293A	p.G765R	.	exonic	nonsynonymous SNV	0	1	0	0.001558	0.303124	0.46518	0.0123158	7.46069					25.0	.	.	.	.
	ANK	12	40284011	G	T	c.G2378T	p.R793M	rs35173587	exonic	nonsynonymous SNV	0	1	0	0.001553	0.303124	0.46518	0.0123158	7.46069					16.25	Conflicting_classifications_of_pathogenicity	0.0008	0	0.0008
	LRR	12	40295485	T	G	c.T2937G	p.S979S	.	exonic	synonymous SNV	1	0	0.001119	0	2.73994	0.537412	0.111322	67.4371					.	.	.	.	.
	LRR	12	40295517	C	A	c.C2969A	p.S990X	.	exonic	stopgain	0	1	0	0.001553	0.303124	0.46518	0.0123158	7.46069					44	.	.	.	.
	LRR	12	40295560	C	T	c.C3012T	p.C1004C	.	exonic	synonymous SNV	0	1	0	0.001553	0.303124	0.46518	0.0123158	7.46069					.	.	.	.	.
	LRR	12	40298273	C	A	c.C3127A	p.H1043N	.	exonic	nonsynonymous SNV	1	0	0.001119	0	2.73994	0.537412	0.111322	67.4371					15.90	.	.	.	.
	LRR	12	40298292	C	A	c.C3146A	p.S1049X	.	exonic	stopgain	0	1	0	0.001553	0.303124	0.46518	0.0123158	7.46069					43	.	.	.	.
	LRR	12	40298301	C	A	c.C3155A	p.S1052Y	.	exonic	nonsynonymous SNV	1	0	0.001104	0	2.73994	0.537412	0.111322	67.4371					12.16	Uncertain_significance	.	.	.
	LRR	12	40298317	G	T	c.G3171T	p.M1057I	.	exonic	nonsynonymous SNV	1	0	0.001104	0	2.73994	0.537412	0.111322	67.4371					12.39	.	.	.	.
	LRR	12	40298351	G	T	c.G3205T	p.D1069Y	.	exonic	nonsynonymous SNV	1	0	0.001104	0	2.73994	0.537412	0.111322	67.4371					18.99	.	.	.	.
	LRR	12	40298361	C	A	c.C3215A	p.P1072H	.	exonic	nonsynonymous SNV	0	1	0	0.001572	0.303124	0.46518	0.0123158	7.46069					25.1	.	.	.	.
	LRR	12	40298368	G	T	c.G3222T	p.V1074V	.	exonic	synonymous SNV	0	1	0	0.001558	0.303124	0.46518	0.0123158	7.46069					.	.	.	.	.
	LRR	12	40298377	T	C	c.T3231C	p.D1077D	.	exonic	synonymous SNV	1	0	0.001106	0	2.73994	0.537412	0.111322	67.4371					.	Likely_benign	.	.	.
	LRR	12	40299216	G	T	c.G3455T	p.C1152F	rs1329778559	exonic	nonsynonymous SNV	1	0	0.001104	0	2.73994	0.537412	0.111322	67.4371					18.35	.	2.633e-05	0	2.941e-05
	LRR	12	40303999	C	T	c.C3642T	p.P1214P	rs201856307	exonic	synonymous SNV	1	1	0.001114	0.001562	0.911249	0.935953	0.0944369	8.7929	0.911157	0.947602	0.0568181	14.6117	.	Likely_benign	6.577e-06	0	0
	LRR	12	40304007	G	T	c.G3650T	p.W1217L	.	exonic	nonsynonymous SNV	1	0	0.001106	0	2.73994	0.537412	0.111322	67.4371					27.0	.	.	.	.
	LRR	12	40304032	C	A	c.C3675A	p.L1225L	.	exonic	synonymous SNV	0	1	0	0.001558	0.303124	0.46518	0.0123158	7.46069					.	.	.	.	.
	LRR	12	40304040	G	T	c.G3683T	p.S1228I	rs60185966	exonic	nonsynonymous SNV	1	0	0.001106	0	2.73994	0.537412	0.111322	67.4371					14.06	not_provided	.	.	.
	LRR	12	40304063	G	T	c.G3706T	p.D1236Y	.	exonic	nonsynonymous SNV	1	0	0.001111	0	2.73994	0.537412	0.111322	67.4371					20.8	.	.	.	.
	RocCOR	12	40308561	C	A	c.C4054A	p.Q1352K	.	exonic	nonsynonymous SNV	0	1	0	0.001553	0.303124	0.46518	0.0123158	7.46069					18.88	.	.	.	.
	RocCOR	12	40310475	G	A	c.G4362A	p.L1454L	.	exonic	synonymous SNV	0	1	0	0.001553	0.303124	0.46518	0.0123158	7.46069					.	.	.	.	.
	RocCOR	12	40314001	G	T	c.G4566T	p.L1522L	.	exonic	synonymous SNV	0	1	0	0.001558	0.303124	0.46518	0.0123158	7.46069					.	.	.	.	.
	RocCOR	12	40314042	C	T	c.C4607T	p.S1536L	rs201247412	exonic	nonsynonymous SNV	1	0	0.001114	0	2.73994	0.537412	0.111322	67.4371					11.25	Uncertain_significance	3.947e-05	0	0
	RocCOR	12	40314090	G	T	c.G4655T	p.R1552L	.	exonic	nonsynonymous SNV	0	1	0	0.001558	0.303124	0.46518	0.0123158	7.46069					15.03	.	.	.	.
	RocCOR	12	40319996	A	C	c.A4836C	p.T1612T	.	exonic	synonymous SNV	1	0	0.001104	0	2.73994	0.537412	0.111322	67.4371					.	.	.	.	.
	RocCOR	12	40320016	C	A	c.C4856A	p.P1619Q	.	exonic	nonsynonymous SNV	1	1	0.001109	0.001572	0.911249	0.935953	0.0944369	8.7929	0.911157	0.947602	0.0568181	14.6117	4.704	.	.	.	.
	RocCOR	12	40320018	A	G	c.A4858G	p.K1620E	rs1343513419	exonic	nonsynonymous SNV	2	0	0.002212	0	4.57601	0.326689	0.219078	95.5818					13.57	.	.	.	.
	RocCOR	12	40320021	C	T	c.C4861T	p.H1621Y	.	exonic	nonsynonymous SNV	0	1	0	0.001558	0.303124	0.46518	0.0123158	7.46069					3.209	.	.	.	.
	RocCOR	12	40320022	A	G	c.A4862G	p.H1621R	.	exonic	nonsynonymous SNV	1	2	0.001106	0.003115	0.545511	0.558144	0.0717606	4.14688	0.454545	0.520326	0.0410721	5.03046	11.97	.	.	.	.
	RocCOR	12	40320024	C	A	c.C4864A	p.P1622T	rs1460219809	exonic	nonsynonymous SNV	0	3	0	0.004688	0.129322	0.176485	0.00666089	2.51079					11.80	.	6.586e-06	0	1.473e-05
	RocCOR	12	40320025	C	A	c.C4865A	p.P1622H	.	exonic	nonsynonymous SNV	1	2	0.001124	0.003125	0.545511	0.558144	0.0717606	4.14688	0.454545	0.520326	0.0410721	5.03046	29.2	.	.	.	.
	RocCOR	12	40320026	T	C	c.T4866C	p.P1622P	.	exonic	synonymous SNV	0	1	0	0.001553	0.303124	0.46518	0.0123158	7.46069					.	.	.	.	.
	RocCOR	12	40320043	G	A	c.G4883A	p.R1628H	rs33949390	exonic	nonsynonymous SNV	1	0	0.001106	0	2.73994	0.537412	0.111322	67.4371					33	Conflicting_classifications_of_pathogenicity	0.0001	0	2.943e-05
	RocCOR	12	40320048	G	T	c.G4888T	p.D1630Y	.	exonic	nonsynonymous SNV	1	0	0.001106	0	2.73994	0.537412	0.111322	67.4371					20.2	.	.	.	.
	RocCOR	12	40320089	G	T	c.G4929T	p.K1643N	.	exonic	nonsynonymous SNV	1	0	0.001106	0	2.73994	0.537412	0.111322	67.4371					22.8	.	.	.	.
	RocCOR	12	40320097	T	C	c.T4937C	p.M1646T	rs35303786	exonic	nonsynonymous SNV	9	3	0.009956	0.004673	2.50352	0.144423	0.730015	8.58561	2.76681	0.128743	0.744238	10.286	13.81	Benign/Likely_benign	0.0103	0.0222	0.0158
	RocCOR	12	40320128	C	A	c.C4968A	p.F1656L	.	exonic	nonsynonymous SNV	1	0	0.001109	0	2.73994	0.537412	0.111322	67.4371					21.5	.	.	.	.
	RocCOR	12	40321094	C	A	c.C5076A	p.I1692I	.	exonic	synonymous SNV	0	1	0	0.001553	0.303124	0.46518	0.0123158	7.46069					.	.	.	.	.
	Kinase	12	40323267	G	T	c.G5617T	p.D1873Y	.	exonic	nonsynonymous SNV	1	0	0.001106	0	2.73994	0.537412	0.111322	67.4371					27.0	.	.	.	.
	Kinase	12	40323306	G	T	c.G5656T	p.G1886C	.	exonic	nonsynonymous SNV	0	1	0	0.001562	0.303124	0.46518	0.0123158	7.46069					21.0	.	.	.	.
	Kinase	12	40334975	G	T	c.G5766T	p.V1922V	.	exonic	synonymous SNV	1	0	0.001111	0	2.73994	0.537412	0.111322	67.4371					.	.	.	.	.
	Kinase	12	40340399	C	T	c.C6054T	p.Y2018Y	rs150219613	exonic	synonymous SNV	0	1	0	0.001553	0.303124	0.46518	0.0123158	7.46069					.	Benign/Likely_benign	0.0002	0.0014	4.411e-05
	Kinase	12	40340400	G	A	c.G6055A	p.G2019S	rs34637584	exonic	nonsynonymous SNV	8	2	0.00883	0.003106	3.13654	0.113611	0.761104	12.9258	3.68973	0.0998326	0.779292	17.4698	36	Pathogenic/Likely_pathogenic|risk_factor	0.0004	0.0055	0.0002
	Kinase	12	40340439	T	C	c.T6094C	p.S2032P	.	exonic	nonsynonymous SNV	0	1	0	0.001553	0.303124	0.46518	0.0123158	7.46069					13.36	.	.	.	.
	Kinase	12	40340445	G	T	c.G6100T	p.G2034C	.	exonic	nonsynonymous SNV	1	0	0.001104	0	2.73994	0.537412	0.111322	67.4371					28.2	Uncertain_significance	.	.	.
	Kinase	12	40346787	C	A	c.C6144A	p.V2048V	.	exonic	synonymous SNV	1	0	0.001104	0	2.73994	0.537412	0.111322	67.4371					.	.	.	.	.
	Kinase	12	40348414	G	T	c.G6286T	p.V2096F	.	exonic	nonsynonymous SNV	0	1	0	0.001553	0.303124	0.46518	0.0123158	7.46069					26.5	.	.	.	.
	Kinase	12	40351560	G	T	c.G6403T	p.A2135S	.	exonic	nonsynonymous SNV	0	1	0	0.001553	0.303124	0.46518	0.0123158	7.46069					24.9	.	.	.	.
	WD40	12	40351667	C	A	c.C6510A	p.G2170G	rs34869625	exonic	synonymous SNV	2	1	0.002203	0.001553	1.52189	0.684894	0.200201	11.5691	1.82609	0.623451	0.165003	20.2093	.	Benign/Likely_benign	0.0010	0.0055	0.0013
	WD40	12	40351733	G	T	c.G6576T	p.E2192D	.	exonic	nonsynonymous SNV	0	1	0	0.001558	0.303124	0.46518	0.0123158	7.46069					20.5	.	.	.	.
	WD40	12	40351734	G	T	c.6576+1G>T		.	splicing	.	1	0	0.001109	0	2.73994	0.537412	0.111322	67.4371					21.7	.	.	.	.
	WD40	12	40354299	G	A	c.G6577A	p.E2193K	.	exonic	nonsynonymous SNV	1	0	0.001111	0	2.73994	0.537412	0.111322	67.4371					16.63	Uncertain_significance	.	.	.
	WD40	12	40354337	G	T	c.G6615T	p.V2205V	rs1344311926	exonic	synonymous SNV	0	1	0	0.001553	0.303124	0.46518	0.0123158	7.46069					.	.	.	.	.
	WD40	12	40354347	G	T	c.G6625T	p.V2209F	.	exonic	nonsynonymous SNV	0	1	0	0.001558	0.303124	0.46518	0.0123158	7.46069					14.41	Uncertain_significance	.	.	.
	WD40	12	40354399	T	C	c.T6677C	p.V2226A	.	exonic	nonsynonymous SNV	0	1	0	0.001567	0.303124	0.46518	0.0123158	7.46069					9.744	.	.	.	.
	WD40	12	40354416	G	T	c.G6694T	p.G2232W	.	exonic	nonsynonymous SNV	0	1	0	0.001562	0.303124	0.46518	0.0123158	7.46069					11.74	.	.	.	.
	WD40	12	40354426	G	T	c.G6704T	p.R2235I	.	exonic	nonsynonymous SNV	1	0	0.001106	0	2.73994	0.537412	0.111322	67.4371					13.92	.	.	.	.
	WD40	12	40354434	C	A	c.C6712A	p.L2238I	.	exonic	nonsynonymous SNV	1	0	0.001106	0	2.73994	0.537412	0.111322	67.4371					20.4	.	.	.	.
	WD40	12	40359280	G	A	c.G6864A	p.L2288L	.	exonic	synonymous SNV	1	0	0.001114	0	2.73994	0.537412	0.111322	67.4371					.	Likely_benign	.	.	.
	WD40	12	40359302	G	A	c.G6886A	p.V2296I	rs761017682	exonic	nonsynonymous SNV	1	0	0.001111	0	2.73994	0.537412	0.111322	67.4371					9.074	Uncertain_significance	.	.	.
	WD40	12	40359304	C	A	c.C6888A	p.V2296V	.	exonic	synonymous SNV	0	1	0	0.001572	0.303124	0.46518	0.0123158	7.46069					.	.	.	.	.
	WD40	12	40359306	G	A	c.G6890A	p.S2297N	.	exonic	nonsynonymous SNV	1	0	0.001111	0	2.73994	0.537412	0.111322	67.4371					12.08	.	.	.	.
	WD40	12	40359351	G	T	c.G6935T	p.R2312I	.	exonic	nonsynonymous SNV	1	0	0.001101	0	2.73994	0.537412	0.111322	67.4371					10.87	.	.	.	.
	WD40	12	40363483	C	T	c.C7110T	p.S2370S	.	exonic	synonymous SNV	1	0	0.001101	0	2.73994	0.537412	0.111322	67.4371					.	Likely_benign	.	.	.
	WD40	12	40363501	G	T	c.G7128T	p.W2376C	.	exonic	nonsynonymous SNV	1	0	0.001106	0	2.73994	0.537412	0.111322	67.4371					19.83	.	.	.	.
	WD40	12	40364956	C	G	c.C7296G	p.G2432G	rs199964631	exonic	synonymous SNV	0	1	0	0.001572	0.303124	0.46518	0.0123158	7.46069					.	Conflicting_classifications_of_pathogenicity	0.0001	0	0.0002
	WD40	12	40364984	C	T	c.C7324T	p.R2442C	rs199893519	exonic	nonsynonymous SNV	0	1	0	0.001562	0.303124	0.46518	0.0123158	7.46069					15.44	Uncertain_significance	1.317e-05	0	1.473e-05

## Sheet: Supplementary Data 4
Table S4. Rare exonic and splicing site LRRK2 variants analyzed for UKBB and AMP‐PD cohorts
Rare LRRK2 variants from UKBB cohort
LRRK2 Domain	Chromosome	Position (hg38)	Reference Allele	Alternate Allele	cDNA	Amino Acid Change	rsID	Functional Annotation	Exonic Function	N (Case)	N (Control)	MAF (Case)	MAF (Control)	OR (Continuity Corrected)	P-value (Continuity Corrected)	OR (Continuity Corrected) 95% CI Lower	OR (Continuity Corrected) 95% CI Upper	OR	P-value	OR 95% CI Lower	OR 95% CI Upper	CADD v1.7 Phred Score	Clinical Significance (Varsome)	gnomAD Allele Frequency	gnomAD AF Ashkenazi	gnomAD AF Non Finnish European
ARM	12	40225170	G	A	c.G39A	p.E13E	rs775407458	exonic	synonymous SNV	0	2	0	1.599e-05	4.38557	0.339993	0.210487	91.3749					.	Likely_benign	.	.	.
ARM	12	40225176	T	C	c.T45C	p.T15T	rs142399623	exonic	synonymous SNV	9	67	0.001578	0.0005358	3.0927	0.00114101	1.56646	6.10599	2.95229	0.00232726	1.47069	5.92647	.	Likely_benign	0.0002	0	0.0004
ARM	12	40225188	G	A	c.G57A	p.L19L	.	exonic	synonymous SNV	0	2	0	1.599e-05	4.38557	0.339993	0.210487	91.3749					.	.	.	.	.
ARM	12	40225260	G	C	c.G129C	p.L43L	rs550441220	exonic	synonymous SNV	0	1	0	7.997e-06	7.3094	0.223215	0.297683	179.477					.	Likely_benign	1.314e-05	0	2.94e-05
ARM	12	40225268	C	T	c.C137T	p.T46M	rs781394575	exonic	nonsynonymous SNV	0	5	0	3.999e-05	1.99335	0.640523	0.110191	36.0595					16.95	Uncertain_significance	3.286e-05	0	5.881e-05
ARM	12	40225269	G	C	c.G138C	p.T46T	rs1036182021	exonic	synonymous SNV	1	0	0.0001753	0	65.8088	0.010357	2.68013	1615.89					.	Likely_benign	.	.	.
ARM	12	40225270	T	C	c.T139C	p.Y47H	.	exonic	nonsynonymous SNV	0	3	0	2.399e-05	3.1325	0.450135	0.161759	60.6616					13.88	.	.	.	.
ARM	12	40225276	G	C	c.G145C	p.E49Q	rs781237537	exonic	nonsynonymous SNV	0	2	0	1.599e-05	4.38557	0.339993	0.210487	91.3749					14.67	Uncertain_significance	1.314e-05	0	2.941e-05
ARM	12	40225277	A	T	c.A146T	p.E49V	.	exonic	nonsynonymous SNV	0	1	0	7.997e-06	7.3094	0.223215	0.297683	179.477					13.71	.	.	.	.
ARM	12	40225283	G	A	c.151+1G>A		.	splicing	.	0	1	0	7.997e-06	7.3094	0.223215	0.297683	179.477					16.41	.	.	.	.
ARM	12	40225284	T	C	c.151+2T>C		rs1056151923	splicing	.	0	19	0	0.000152	0.5621	0.687546	0.0339286	9.31239					15.82	.	1.314e-05	0	0
ARM	12	40225559	C	G	c.C156G	p.S52S	.	exonic	synonymous SNV	0	1	0	8e-06	7.3094	0.223215	0.297683	179.477					.	.	.	.	.
ARM	12	40225580	T	A	c.T177A	p.N59K	rs150422099	exonic	nonsynonymous SNV	0	9	0	7.198e-05	1.15397	0.921385	0.0671445	19.8325					15.63	Conflicting_classifications_of_pathogenicity	9.855e-05	0.0014	7.349e-05
ARM	12	40225591	C	T	c.C188T	p.P63L	.	exonic	nonsynonymous SNV	0	1	0	7.997e-06	7.3094	0.223215	0.297683	179.477					18.71	Uncertain_significance	.	.	.
ARM	12	40225615	A	G	c.A212G	p.Y71C	rs1442049869	exonic	nonsynonymous SNV	0	1	0	7.999e-06	7.3094	0.223215	0.297683	179.477					18.41	Uncertain_significance	6.572e-06	0	0
ARM	12	40225617	A	G	c.A214G	p.M72V	.	exonic	nonsynonymous SNV	0	1	0	7.999e-06	7.3094	0.223215	0.297683	179.477					13.22	Uncertain_significance	.	.	.
ARM	12	40225618	T	C	c.T215C	p.M72T	rs750946093	exonic	nonsynonymous SNV	0	2	0	1.6e-05	4.38557	0.339993	0.210487	91.3749					14.79	Uncertain_significance	1.314e-05	0	2.94e-05
ARM	12	40225631	T	C	c.T228C	p.S76S	.	exonic	synonymous SNV	0	2	0	1.601e-05	4.38557	0.339993	0.210487	91.3749					.	Uncertain_significance	.	.	.
ARM	12	40232292	T	C	c.T256C	p.C86R	.	exonic	nonsynonymous SNV	0	1	0	7.998e-06	7.3094	0.223215	0.297683	179.477					19.61	Uncertain_significance	.	.	.
ARM	12	40232297	A	G	c.A261G	p.K87K	rs955235713	exonic	synonymous SNV	0	1	0	7.997e-06	7.3094	0.223215	0.297683	179.477					.	Likely_benign	.	.	.
ARM	12	40232320	C	T	c.C284T	p.T95I	rs1255468620	exonic	nonsynonymous SNV	0	1	0	7.997e-06	7.3094	0.223215	0.297683	179.477					15.60	Uncertain_significance	.	.	.
ARM	12	40232322	A	G	c.A286G	p.M96V	rs758347680	exonic	nonsynonymous SNV	0	1	0	7.997e-06	7.3094	0.223215	0.297683	179.477					12.26	.	.	.	.
ARM	12	40232329	G	T	c.G293T	p.S98I	.	exonic	nonsynonymous SNV	0	2	0	1.599e-05	4.38557	0.339993	0.210487	91.3749					14.81	Uncertain_significance	.	.	.
ARM	12	40232341	C	G	c.C305G	p.P102R	.	exonic	nonsynonymous SNV	1	0	0.0001753	0	65.8088	0.010357	2.68013	1615.89					22.1	Uncertain_significance	.	.	.
ARM	12	40232342	C	T	c.C306T	p.P102P	.	exonic	synonymous SNV	0	3	0	2.399e-05	3.1325	0.450135	0.161759	60.6616					.	Likely_benign	.	.	.
ARM	12	40232353	G	C	c.G317C	p.G106A	.	exonic	nonsynonymous SNV	0	6	0	4.799e-05	1.68665	0.721721	0.094989	29.9486					16.03	.	.	.	.
ARM	12	40232363	G	A	c.G327A	p.W109X	.	exonic	stopgain	0	2	0	1.601e-05	4.38557	0.339993	0.210487	91.3749					36	.	.	.	.
ARM	12	40232366	A	G	c.A330G	p.E110E	.	exonic	synonymous SNV	0	1	0	8.008e-06	7.3094	0.223215	0.297683	179.477					.	Likely_benign	.	.	.
ARM	12	40232368	T	C	c.T332C	p.V111A	rs200789262	exonic	nonsynonymous SNV	0	1	0	8.009e-06	7.3094	0.223215	0.297683	179.477					16.36	.	.	.	.
ARM	12	40232380	A	C	c.A344C	p.H115P	rs201439315	exonic	nonsynonymous SNV	0	1	0	8.055e-06	7.3094	0.223215	0.297683	179.477					17.96	Benign/Likely_benign	0.0001	0.0009	2.94e-05
ARM	12	40235631	T	G	c.T353G	p.I118S	.	exonic	nonsynonymous SNV	0	1	0	8.217e-06	7.3094	0.223215	0.297683	179.477					20.6	.	.	.	.
ARM	12	40235634	T	C	c.T356C	p.L119P	rs33995463	exonic	nonsynonymous SNV	15	301	0.002674	0.002451	1.12785	0.645027	0.676005	1.88169	1.09346	0.736236	0.650155	1.83903	19.51	Conflicting_classifications_of_pathogenicity	0.0014	0	0.0023
ARM	12	40235642	C	T	c.C364T	p.L122L	rs41286468	exonic	synonymous SNV	0	29	0	0.0002356	0.371498	0.487517	0.0226926	6.08174					.	Benign/Likely_benign	0.0003	0.0003	0.0005
ARM	12	40235660	A	G	c.A382G	p.S128G	rs187299177	exonic	nonsynonymous SNV	0	1	0	8.075e-06	7.3094	0.223215	0.297683	179.477					13.42	Uncertain_significance	6.565e-05	0	4.41e-05
ARM	12	40235669	T	C	c.T391C	p.L131L	.	exonic	synonymous SNV	0	1	0	8.046e-06	7.3094	0.223215	0.297683	179.477					.	Likely_benign	.	.	.
ARM	12	40235691	C	T	c.C413T	p.T138I	rs1173002819	exonic	nonsynonymous SNV	0	1	0	8.125e-06	7.3094	0.223215	0.297683	179.477					11.51	.	6.591e-06	0	0
ARM	12	40237978	C	G	c.C446G	p.T149S	rs199567598	exonic	nonsynonymous SNV	0	2	0	1.603e-05	4.38557	0.339993	0.210487	91.3749					16.13	Uncertain_significance	3.941e-05	0	4.41e-05
ARM	12	40237988	A	G	c.A456G	p.I152M	.	exonic	nonsynonymous SNV	0	1	0	8.01e-06	7.3094	0.223215	0.297683	179.477					13.67	Uncertain_significance	.	.	.
ARM	12	40237993	A	G	c.A461G	p.D154G	rs200689827	exonic	nonsynonymous SNV	0	3	0	2.402e-05	3.1325	0.450135	0.161759	60.6616					17.78	.	.	.	.
ARM	12	40238001	A	C	c.A469C	p.S157R	.	exonic	nonsynonymous SNV	0	1	0	8.007e-06	7.3094	0.223215	0.297683	179.477					13.33	.	.	.	.
ARM	12	40238004	G	T	c.G472T	p.D158Y	.	exonic	nonsynonymous SNV	0	2	0	1.601e-05	4.38557	0.339993	0.210487	91.3749					20.4	.	.	.	.
ARM	12	40238036	C	A	c.C504A	p.H168Q	.	exonic	nonsynonymous SNV	0	1	0	8.002e-06	7.3094	0.223215	0.297683	179.477					9.557	.	.	.	.
ARM	12	40238049	A	G	c.A517G	p.N173D	.	exonic	nonsynonymous SNV	0	1	0	7.998e-06	7.3094	0.223215	0.297683	179.477					14.39	.	.	.	.
ARM	12	40238058	G	C	c.G526C	p.V176L	rs200861326	exonic	nonsynonymous SNV	0	7	0	5.598e-05	1.46174	0.794948	0.0834605	25.6011					10.88	Uncertain_significance	2.629e-05	0	4.41e-05
ARM	12	40238071	G	C	c.G539C	p.G180A	rs199807643	exonic	nonsynonymous SNV	0	1	0	7.997e-06	7.3094	0.223215	0.297683	179.477					16.32	Uncertain_significance	2.63e-05	0	5.88e-05
ARM	12	40238078	A	T	c.A546T	p.K182N	rs35517158	exonic	nonsynonymous SNV	0	2	0	1.599e-05	4.38557	0.339993	0.210487	91.3749					15.28	Uncertain_significance	6.569e-06	0	1.47e-05
ARM	12	40238084	A	G	c.A552G	p.L184L	rs569349272	exonic	synonymous SNV	0	2	0	1.599e-05	4.38557	0.339993	0.210487	91.3749					.	Likely_benign	.	.	.
ARM	12	40238086	A	G	c.A554G	p.H185R	.	exonic	nonsynonymous SNV	0	1	0	7.997e-06	7.3094	0.223215	0.297683	179.477					12.58	.	.	.	.
ARM	12	40238087	T	G	c.T555G	p.H185Q	.	exonic	nonsynonymous SNV	0	1	0	7.997e-06	7.3094	0.223215	0.297683	179.477					9.041	.	.	.	.
ARM	12	40240484	C	T	c.C573T	p.V191V	rs1245319628	exonic	synonymous SNV	0	2	0	1.601e-05	4.38557	0.339993	0.210487	91.3749					.	.	1.973e-05	0	2.941e-05
ARM	12	40240494	C	A	c.C583A	p.Q195K	.	exonic	nonsynonymous SNV	0	1	0	8.003e-06	7.3094	0.223215	0.297683	179.477					21.1	.	.	.	.
ARM	12	40240509	G	T	c.G598T	p.V200F	.	exonic	nonsynonymous SNV	0	1	0	8e-06	7.3094	0.223215	0.297683	179.477					13.95	.	.	.	.
ARM	12	40240513	A	G	c.A602G	p.E201G	.	exonic	nonsynonymous SNV	0	1	0	7.999e-06	7.3094	0.223215	0.297683	179.477					22.2	.	.	.	.
ARM	12	40240516	A	G	c.A605G	p.N202S	rs377550083	exonic	nonsynonymous SNV	0	1	0	8e-06	7.3094	0.223215	0.297683	179.477					9.873	Uncertain_significance	.	.	.
ARM	12	40240517	C	T	c.C606T	p.N202N	rs199854074	exonic	synonymous SNV	2	5	0.0003508	4e-05	9.97373	0.0025756	2.23547	44.4985	8.77836	0.00943982	1.70234	45.2668	.	Conflicting_classifications_of_pathogenicity	.	.	.
ARM	12	40240532	A	G	c.A621G	p.I207M	rs761646404	exonic	nonsynonymous SNV	0	5	0	4e-05	1.99335	0.640523	0.110191	36.0595					12.29	Uncertain_significance	6.569e-06	0	1.47e-05
ARM	12	40240579	T	G	c.T668G	p.L223R	rs1446056819	exonic	nonsynonymous SNV	0	2	0	1.6e-05	4.38557	0.339993	0.210487	91.3749					13.59	Uncertain_significance	1.314e-05	0	1.47e-05
ARM	12	40240594	G	C	c.G683C	p.C228S	rs56108242	exonic	nonsynonymous SNV	1	15	0.0001753	0.00012	2.12235	0.378951	0.396977	11.3467	1.46231	0.712957	0.193088	11.0745	9.840	Uncertain_significance	7.891e-05	0	0.0002
ARM	12	40243586	G	A	c.G743A	p.R248K	.	exonic	nonsynonymous SNV	0	1	0	7.997e-06	7.3094	0.223215	0.297683	179.477					25.8	.	.	.	.
ARM	12	40243593	T	C	c.T750C	p.Y250Y	rs139971538	exonic	synonymous SNV	0	8	0	6.398e-05	1.28975	0.861207	0.074421	22.352					.	Likely_benign	3.944e-05	0	5.883e-05
ARM	12	40243599	T	C	c.T756C	p.I252I	rs200006488	exonic	synonymous SNV	0	3	0	2.399e-05	3.1325	0.450135	0.161759	60.6616					.	Likely_benign	.	.	.
ARM	12	40243603	G	A	c.G760A	p.V254M	rs1291674294	exonic	nonsynonymous SNV	0	1	0	7.997e-06	7.3094	0.223215	0.297683	179.477					18.64	Uncertain_significance	6.57e-06	0	0
ARM	12	40243618	G	T	c.G775T	p.A259S	rs945483093	exonic	nonsynonymous SNV	0	1	0	7.997e-06	7.3094	0.223215	0.297683	179.477					15.96	Uncertain_significance	1.315e-05	0	2.942e-05
ARM	12	40243620	A	G	c.A777G	p.A259A	rs369240709	exonic	synonymous SNV	0	3	0	2.399e-05	3.1325	0.450135	0.161759	60.6616					.	Likely_benign	1.315e-05	0	2.942e-05
ARM	12	40243626	T	C	c.T783C	p.P261P	.	exonic	synonymous SNV	0	1	0	7.997e-06	7.3094	0.223215	0.297683	179.477					.	.	.	.	.
ARM	12	40243643	A	G	c.A800G	p.Q267R	.	exonic	nonsynonymous SNV	0	1	0	7.997e-06	7.3094	0.223215	0.297683	179.477					22.4	.	.	.	.
ARM	12	40243645	G	C	c.G802C	p.E268Q	rs201298800	exonic	nonsynonymous SNV	0	1	0	7.997e-06	7.3094	0.223215	0.297683	179.477					21.0	.	6.574e-06	0	1.471e-05
ARM	12	40243657	T	A	c.T814A	p.C272S	rs1415948109	exonic	nonsynonymous SNV	0	1	0	7.997e-06	7.3094	0.223215	0.297683	179.477					18.33	.	1.972e-05	0	4.413e-05
ARM	12	40243667	A	G	c.A824G	p.H275R	rs749340849	exonic	nonsynonymous SNV	1	1	0.0001753	7.997e-06	21.9359	0.00749465	2.28097	210.956	21.9396	0.0289952	1.37188	350.866	9.782	.	.	.	.
ARM	12	40243668	T	C	c.T825C	p.H275H	rs72546315	exonic	synonymous SNV	8	67	0.001403	0.0005358	2.76618	0.00524279	1.35409	5.65085	2.62333	0.0100271	1.25899	5.46618	.	Conflicting_classifications_of_pathogenicity	0.0004	0	0.0006
ARM	12	40243682	G	A	c.838+1G>A		.	splicing	.	0	1	0	7.998e-06	7.3094	0.223215	0.297683	179.477					18.54	.	.	.	.
ARM	12	40249839	T	C	c.T852C	p.N284N	.	exonic	synonymous SNV	0	2	0	1.599e-05	4.38557	0.339993	0.210487	91.3749					.	Likely_benign	.	.	.
ARM	12	40249843	C	G	c.C856G	p.L286V	rs200437744	exonic	nonsynonymous SNV	1	32	0.0001753	0.0002559	1.01192	0.988678	0.196828	5.20246	0.685272	0.709816	0.0936039	5.01686	16.68	Conflicting_classifications_of_pathogenicity	0.0002	0	0.0004
ARM	12	40249854	C	T	c.C867T	p.N289N	rs17490713	exonic	synonymous SNV	2	28	0.0003506	0.0002239	1.92405	0.321331	0.527844	7.01335	1.56699	0.539578	0.373099	6.58121	.	Benign/Likely_benign	0.0113	0	0.0002
ARM	12	40249862	A	G	c.A875G	p.H292R	.	exonic	nonsynonymous SNV	0	1	0	7.997e-06	7.3094	0.223215	0.297683	179.477					12.66	.	.	.	.
ARM	12	40249883	T	C	c.T896C	p.V299A	.	exonic	nonsynonymous SNV	0	1	0	7.997e-06	7.3094	0.223215	0.297683	179.477					14.90	.	.	.	.
ARM	12	40249884	G	A	c.G897A	p.V299V	rs753750442	exonic	synonymous SNV	0	3	0	2.399e-05	3.1325	0.450135	0.161759	60.6616					.	Likely_benign	.	.	.
ARM	12	40249896	A	G	c.A909G	p.P303P	rs1158794182	exonic	synonymous SNV	0	1	0	7.997e-06	7.3094	0.223215	0.297683	179.477					.	Likely_benign	6.569e-06	0	1.47e-05
ARM	12	40251273	G	A	c.G1000A	p.E334K	rs78501232	exonic	nonsynonymous SNV	1	29	0.0001756	0.0002326	1.11489	0.896648	0.216061	5.75286	0.756198	0.783542	0.102971	5.55339	16.82	Conflicting_classifications_of_pathogenicity	0.0025	0.0006	0.0016
ARM	12	40251319	G	T	c.G1046T	p.W349L	rs200680138	exonic	nonsynonymous SNV	0	1	0	7.999e-06	7.3094	0.223215	0.297683	179.477					19.89	.	1.316e-05	0	2.941e-05
ARM	12	40251336	A	G	c.A1063G	p.K355E	.	exonic	nonsynonymous SNV	0	1	0	7.997e-06	7.3094	0.223215	0.297683	179.477					13.13	.	.	.	.
ARM	12	40251346	C	T	c.C1073T	p.T358M	rs141262110	exonic	nonsynonymous SNV	2	31	0.0003508	0.0002479	1.74072	0.399101	0.479931	6.31363	1.41527	0.63414	0.338542	5.91656	12.36	Conflicting_classifications_of_pathogenicity	9.214e-05	0	0.0001
ARM	12	40251365	G	A	c.G1092A	p.K364K	rs200462425	exonic	synonymous SNV	0	1	0	7.998e-06	7.3094	0.223215	0.297683	179.477					.	Likely_benign	3.943e-05	0	1.47e-05
ARM	12	40251369	G	A	c.G1096A	p.V366M	rs113065049	exonic	nonsynonymous SNV	0	1	0	7.998e-06	7.3094	0.223215	0.297683	179.477					16.87	not_provided	1.314e-05	0	0
ARM	12	40251464	G	A	c.1102-1G>A		.	splicing	.	0	2	0	1.6e-05	4.38557	0.339993	0.210487	91.3749					15.76	.	.	.	.
ARM	12	40251475	G	T	c.G1112T	p.C371F	.	exonic	nonsynonymous SNV	0	1	0	7.998e-06	7.3094	0.223215	0.297683	179.477					18.71	Uncertain_significance	.	.	.
ARM	12	40252910	T	C	c.T1182C	p.H394H	rs751521203	exonic	synonymous SNV	0	1	0	8.034e-06	7.3094	0.223215	0.297683	179.477					.	Likely_benign	.	.	.
ARM	12	40252918	C	T	c.C1190T	p.A397V	.	exonic	nonsynonymous SNV	0	1	0	8.015e-06	7.3094	0.223215	0.297683	179.477					0.336	.	.	.	.
ARM	12	40252920	C	T	c.C1192T	p.H398Y	rs146765799	exonic	nonsynonymous SNV	0	1	0	8.016e-06	7.3094	0.223215	0.297683	179.477					16.46	.	1.315e-05	0	2.94e-05
ARM	12	40252958	A	C	c.A1230C	p.S410S	rs376621322	exonic	synonymous SNV	0	2	0	1.599e-05	4.38557	0.339993	0.210487	91.3749					.	Conflicting_classifications_of_pathogenicity	.	.	.
ARM	12	40252962	A	G	c.A1234G	p.K412E	rs200043889	exonic	nonsynonymous SNV	0	1	0	7.997e-06	7.3094	0.223215	0.297683	179.477					11.16	.	.	.	.
ARM	12	40252967	A	C	c.A1239C	p.E413D	.	exonic	nonsynonymous SNV	0	1	0	7.998e-06	7.3094	0.223215	0.297683	179.477					7.589	Uncertain_significance	.	.	.
ARM	12	40252976	G	C	c.G1248C	p.Q416H	.	exonic	nonsynonymous SNV	0	1	0	8.002e-06	7.3094	0.223215	0.297683	179.477					8.814	.	.	.	.
ARM	12	40252984	C	T	c.C1256T	p.A419V	rs34594498	exonic	nonsynonymous SNV	1	12	0.0001754	9.608e-05	2.63185	0.262883	0.483664	14.3211	1.82798	0.562288	0.2376	14.0636	15.83	Benign/Likely_benign	0.0004	0	0.0001
ARM	12	40253016	G	A	c.G1288A	p.V430I	rs878853305	exonic	nonsynonymous SNV	0	4	0	3.257e-05	2.43635	0.550296	0.131134	45.2652					20.5	Uncertain_significance	.	.	.
ARM	12	40257269	T	C	c.T1310C	p.L437S	rs200035812	exonic	nonsynonymous SNV	0	12	0	0.0001012	0.876974	0.927479	0.0519081	14.8162					21.0	Uncertain_significance	1.313e-05	0	2.94e-05
ARM	12	40257293	T	C	c.T1334C	p.V445A	.	exonic	nonsynonymous SNV	0	6	0	4.9e-05	1.68665	0.721721	0.094989	29.9486					22.9	Uncertain_significance	.	.	.
ARM	12	40257341	G	T	c.G1382T	p.S461I	rs372415323	exonic	nonsynonymous SNV	0	2	0	1.6e-05	4.38557	0.339993	0.210487	91.3749					22.5	Uncertain_significance	.	.	.
ARM	12	40257342	T	C	c.T1383C	p.S461S	rs35847451	exonic	synonymous SNV	0	7	0	5.599e-05	1.46174	0.794948	0.0834605	25.6011					.	Likely_benign	0.0005	0	0.0009
ARM	12	40259496	A	G	c.A1435G	p.I479V	rs1384098520	exonic	nonsynonymous SNV	0	1	0	7.997e-06	7.3094	0.223215	0.297683	179.477					1.276	Uncertain_significance	.	.	.
ARM	12	40259525	A	T	c.A1464T	p.L488L	rs75711334	exonic	synonymous SNV	0	1	0	7.997e-06	7.3094	0.223215	0.297683	179.477					.	Likely_benign	2.629e-05	0	5.88e-05
ARM	12	40259534	G	T	c.G1473T	p.M491I	rs200955457	exonic	nonsynonymous SNV	0	48	0	0.0003838	0.225894	0.29534	0.0139252	3.66443					14.30	Uncertain_significance	3.944e-05	0	7.351e-05
ARM	12	40259535	A	C	c.A1474C	p.K492Q	.	exonic	nonsynonymous SNV	0	1	0	7.997e-06	7.3094	0.223215	0.297683	179.477					16.42	.	.	.	.
ARM	12	40259538	C	T	c.C1477T	p.R493C	rs199954611	exonic	nonsynonymous SNV	0	4	0	3.199e-05	2.43635	0.550296	0.131134	45.2652					13.13	Uncertain_significance	7.889e-05	0	0.0001
ARM	12	40259550	T	C	c.T1489C	p.S497P	.	exonic	nonsynonymous SNV	0	1	0	7.997e-06	7.3094	0.223215	0.297683	179.477					17.92	.	.	.	.
ARM	12	40259556	C	A	c.C1495A	p.P499T	.	exonic	nonsynonymous SNV	0	1	0	7.997e-06	7.3094	0.223215	0.297683	179.477					6.601	.	.	.	.
ARM	12	40259578	G	A	c.G1517A	p.R506Q	rs202009639	exonic	nonsynonymous SNV	0	4	0	3.199e-05	2.43635	0.550296	0.131134	45.2652					21.4	Likely_benign	4.602e-05	0	5.881e-05
ARM	12	40263793	G	A	c.G1548A	p.M516I	.	exonic	nonsynonymous SNV	0	1	0	8.062e-06	7.3094	0.223215	0.297683	179.477					5.695	.	.	.	.
ARM	12	40263810	A	G	c.A1565G	p.E522G	rs759183977	exonic	nonsynonymous SNV	2	7	0.000351	5.606e-05	7.31384	0.00645621	1.74699	30.6197	6.27005	0.022081	1.30192	30.1966	4.624	Uncertain_significance	.	.	.
ARM	12	40263811	G	A	c.G1566A	p.E522E	rs769475863	exonic	synonymous SNV	0	3	0	2.402e-05	3.1325	0.450135	0.161759	60.6616					.	Likely_benign	.	.	.
ARM	12	40263861	A	G	c.A1616G	p.K539R	rs55968234	exonic	nonsynonymous SNV	1	13	0.0001753	0.000104	2.43685	0.300831	0.450855	13.1711	1.68734	0.614237	0.220649	12.9033	10.75	Uncertain_significance	4.595e-05	0	8.819e-05
ARM	12	40263865	T	C	c.T1620C	p.N540N	rs766727608	exonic	synonymous SNV	0	2	0	1.6e-05	4.38557	0.339993	0.210487	91.3749					.	Likely_benign	6.57e-06	0.0003	0
ARM	12	40263873	A	G	c.A1628G	p.H543R	.	exonic	nonsynonymous SNV	0	1	0	8.008e-06	7.3094	0.223215	0.297683	179.477					14.84	Uncertain_significance	.	.	.
ARM	12	40263876	A	G	c.A1631G	p.K544R	.	exonic	nonsynonymous SNV	0	1	0	8.01e-06	7.3094	0.223215	0.297683	179.477					15.38	Uncertain_significance	.	.	.
ARM	12	40263902	G	A	c.1656+1G>A		.	splicing	.	0	1	0	8.3e-06	7.3094	0.223215	0.297683	179.477					19.31	.	.	.	.
ARM	12	40274632	C	T	c.C1706T	p.S569F	.	exonic	nonsynonymous SNV	0	1	0	7.998e-06	7.3094	0.223215	0.297683	179.477					10.91	.	.	.	.
ARM	12	40274644	T	G	c.T1718G	p.F573C	rs755918621	exonic	nonsynonymous SNV	0	8	0	6.398e-05	1.28975	0.861207	0.074421	22.352					0.003	Uncertain_significance	.	.	.
ARM	12	40274646	C	T	c.C1720T	p.P574S	rs1171334268	exonic	nonsynonymous SNV	1	5	0.0001754	3.999e-05	5.98214	0.052196	0.983112	36.4007	4.38764	0.1771	0.51242	37.5695	0.005	.	1.315e-05	0	2.94e-05
ARM	12	40274661	A	G	c.A1735G	p.M579V	rs1272594530	exonic	nonsynonymous SNV	0	12	0	9.599e-05	0.876974	0.927479	0.0519081	14.8162					0.025	Uncertain_significance	.	.	.
ARM	12	40274677	G	A	c.G1751A	p.G584D	.	exonic	nonsynonymous SNV	0	1	0	7.997e-06	7.3094	0.223215	0.297683	179.477					19.63	.	0	0	0
ARM	12	40274684	G	A	c.G1758A	p.M586I	.	exonic	nonsynonymous SNV	0	1	0	7.997e-06	7.3094	0.223215	0.297683	179.477					0.012	.	.	.	.
ARM	12	40274694	C	T	c.C1768T	p.L590F	.	exonic	nonsynonymous SNV	0	1	0	7.997e-06	7.3094	0.223215	0.297683	179.477					14.02	.	6.57e-06	0	0
ARM	12	40274718	G	T	c.G1792T	p.D598Y	.	exonic	nonsynonymous SNV	0	1	0	7.997e-06	7.3094	0.223215	0.297683	179.477					19.52	.	.	.	.
ARM	12	40274719	A	T	c.A1793T	p.D598V	.	exonic	nonsynonymous SNV	0	1	0	7.997e-06	7.3094	0.223215	0.297683	179.477					18.49	.	.	.	.
ARM	12	40274724	C	T	c.C1798T	p.Q600X	.	exonic	stopgain	0	2	0	1.599e-05	4.38557	0.339993	0.210487	91.3749					38	.	.	.	.
ARM	12	40274874	A	C	c.A1822C	p.S608R	rs201131172	exonic	nonsynonymous SNV	0	11	0	8.824e-05	0.953248	0.973562	0.056157	16.1811					14.40	.	1.972e-05	0	2.941e-05
ARM	12	40274925	C	T	c.C1873T	p.H625Y	.	exonic	nonsynonymous SNV	0	1	0	8.011e-06	7.3094	0.223215	0.297683	179.477					11.02	.	.	.	.
ARM	12	40274929	T	C	c.T1877C	p.L626P	rs779956822	exonic	nonsynonymous SNV	0	2	0	1.599e-05	4.38557	0.339993	0.210487	91.3749					14.26	.	.	.	.
ARM	12	40274932	T	C	c.T1880C	p.L627P	.	exonic	nonsynonymous SNV	0	1	0	7.997e-06	7.3094	0.223215	0.297683	179.477					15.53	.	.	.	.
ARM	12	40274934	G	A	c.G1882A	p.A628T	.	exonic	nonsynonymous SNV	0	1	0	7.998e-06	7.3094	0.223215	0.297683	179.477					16.24	.	.	.	.
ARM	12	40274940	A	T	c.A1888T	p.I630F	rs746566936	exonic	nonsynonymous SNV	0	4	0	3.199e-05	2.43635	0.550296	0.131134	45.2652					9.420	Uncertain_significance	6.57e-06	0	0
ARM	12	40274951	C	T	c.C1899T	p.S633S	.	exonic	synonymous SNV	0	1	0	7.997e-06	7.3094	0.223215	0.297683	179.477					.	.	.	.	.
ARM	12	40274959	A	C	c.A1907C	p.Y636S	.	exonic	nonsynonymous SNV	0	1	0	7.997e-06	7.3094	0.223215	0.297683	179.477					6.548	.	.	.	.
ARM	12	40274960	C	G	c.C1908G	p.Y636X	rs1451450652	exonic	stopgain	0	1	0	7.997e-06	7.3094	0.223215	0.297683	179.477					22.0	.	.	.	.
ARM	12	40274961	C	T	c.C1909T	p.R637X	rs770183014	exonic	stopgain	0	2	0	1.599e-05	4.38557	0.339993	0.210487	91.3749					37	.	.	.	.
ARM	12	40274962	G	A	c.G1910A	p.R637Q	rs775900740	exonic	nonsynonymous SNV	1	4	0.0001753	3.199e-05	7.31162	0.0348833	1.15163	46.421	5.48463	0.127997	0.612799	49.0882	20.2	Uncertain_significance	1.972e-05	0	0
ARM	12	40277894	C	G	c.C1948G	p.Q650E	rs1201491934	exonic	nonsynonymous SNV	0	3	0	2.401e-05	3.1325	0.450135	0.161759	60.6616					12.25	Uncertain_significance	6.578e-06	0	1.471e-05
ANK	12	40277920	G	T	c.G1974T	p.L658F	rs529891334	exonic	nonsynonymous SNV	0	4	0	3.2e-05	2.43635	0.550296	0.131134	45.2652					4.511	.	6.585e-06	0	0
ANK	12	40277926	A	G	c.A1980G	p.A660A	rs1014317397	exonic	synonymous SNV	0	1	0	7.999e-06	7.3094	0.223215	0.297683	179.477					.	Likely_benign	.	.	.
ANK	12	40277933	T	C	c.T1987C	p.S663P	rs78154388	exonic	nonsynonymous SNV	0	13	0	0.000104	0.812	0.885033	0.0482564	13.6634					10.87	Uncertain_significance	2.628e-05	0	2.94e-05
ANK	12	40277949	A	G	c.A2003G	p.H668R	rs376731129	exonic	nonsynonymous SNV	0	1	0	7.998e-06	7.3094	0.223215	0.297683	179.477					0.523	Uncertain_significance	.	.	.
ANK	12	40277971	A	G	c.A2025G	p.I675M	rs201162329	exonic	nonsynonymous SNV	0	7	0	5.598e-05	1.46174	0.794948	0.0834605	25.6011					11.71	Uncertain_significance	3.943e-05	0	5.88e-05
ANK	12	40277992	T	A	c.T2046A	p.N682K	rs199987713	exonic	nonsynonymous SNV	0	6	0	4.798e-05	1.68665	0.721721	0.094989	29.9486					4.729	.	7.878e-05	0	0.0002
ANK	12	40278002	C	T	c.C2056T	p.Q686X	rs202039763	exonic	stopgain	0	1	0	7.997e-06	7.3094	0.223215	0.297683	179.477					37	.	.	.	.
ANK	12	40278104	G	C	c.G2084C	p.C695S	rs1393655945	exonic	nonsynonymous SNV	0	1	0	7.997e-06	7.3094	0.223215	0.297683	179.477					18.49	Uncertain_significance	.	.	.
ANK	12	40278105	T	C	c.T2085C	p.C695C	.	exonic	synonymous SNV	0	1	0	7.997e-06	7.3094	0.223215	0.297683	179.477					.	.	.	.	.
ANK	12	40278109	A	C	c.A2089C	p.K697Q	.	exonic	nonsynonymous SNV	0	2	0	1.599e-05	4.38557	0.339993	0.210487	91.3749					13.94	.	.	.	.
ANK	12	40278125	T	G	c.T2105G	p.V702G	.	exonic	nonsynonymous SNV	0	1	0	7.997e-06	7.3094	0.223215	0.297683	179.477					14.49	.	.	.	.
ANK	12	40278141	C	T	c.C2121T	p.Y707Y	rs201548169	exonic	synonymous SNV	1	41	0.0001753	0.0003279	0.792356	0.779507	0.155334	4.04179	0.534769	0.536369	0.073532	3.88916	.	Likely_benign	7.228e-05	0	0.0001
ANK	12	40278151	G	T	c.G2131T	p.V711L	rs1223884010	exonic	nonsynonymous SNV	0	1	0	7.997e-06	7.3094	0.223215	0.297683	179.477					7.415	Uncertain_significance	6.57e-06	0	0
ANK	12	40278159	A	G	c.A2139G	p.L713L	.	exonic	synonymous SNV	0	2	0	1.599e-05	4.38557	0.339993	0.210487	91.3749					.	Likely_benign	.	.	.
ANK	12	40278164	G	C	c.G2144C	p.R715T	.	exonic	nonsynonymous SNV	0	1	0	7.997e-06	7.3094	0.223215	0.297683	179.477					12.98	Uncertain_significance	.	.	.
ANK	12	40278167	C	T	c.C2147T	p.A716V	rs281865043	exonic	nonsynonymous SNV	0	6	0	4.798e-05	1.68665	0.721721	0.094989	29.9486					22.6	not_provided	.	.	.
ANK	12	40278179	A	G	c.A2159G	p.N720S	rs71653639	exonic	nonsynonymous SNV	0	13	0	0.000104	0.812	0.885033	0.0482564	13.6634					18.80	Uncertain_significance	4.598e-05	0	7.348e-05
ANK	12	40278182	A	G	c.A2162G	p.N721S	rs764319889	exonic	nonsynonymous SNV	0	9	0	7.197e-05	1.15397	0.921385	0.0671445	19.8325					17.62	Uncertain_significance	6.57e-06	0	1.47e-05
ANK	12	40278200	G	A	c.G2180A	p.C727Y	.	exonic	nonsynonymous SNV	0	1	0	7.997e-06	7.3094	0.223215	0.297683	179.477					21.7	.	.	.	.
ANK	12	40278209	T	C	c.T2189C	p.L730P	rs202172700	exonic	nonsynonymous SNV	0	2	0	1.599e-05	4.38557	0.339993	0.210487	91.3749					16.72	Uncertain_significance	1.97e-05	0	4.409e-05
ANK	12	40278218	C	G	c.C2198G	p.A733G	rs1412344397	exonic	nonsynonymous SNV	0	1	0	7.997e-06	7.3094	0.223215	0.297683	179.477					21.0	Uncertain_significance	.	.	.
ANK	12	40278249	T	G	c.T2229G	p.S743S	rs200425243	exonic	synonymous SNV	3	46	0.0005259	0.0003678	1.65106	0.365943	0.556767	4.89612	1.43082	0.547911	0.444732	4.6033	.	Likely_benign	9.853e-05	0	0.0002
ANK	12	40283880	T	C	c.T2247C	p.C749C	.	exonic	synonymous SNV	0	1	0	8.007e-06	7.3094	0.223215	0.297683	179.477					.	Likely_benign	.	.	.
ANK	12	40283896	C	A	c.C2263A	p.P755T	rs1297120608	exonic	nonsynonymous SNV	0	1	0	8e-06	7.3094	0.223215	0.297683	179.477					17.30	Uncertain_significance	.	.	.
ANK	12	40283904	G	A	c.G2271A	p.L757L	rs200848928	exonic	synonymous SNV	0	2	0	1.599e-05	4.38557	0.339993	0.210487	91.3749					.	Likely_benign	.	.	.
ANK	12	40283918	T	C	c.T2285C	p.L762P	rs1251123239	exonic	nonsynonymous SNV	1	1	0.0001753	7.997e-06	21.9359	0.00749465	2.28097	210.956	21.9396	0.0289952	1.37188	350.866	17.21	.	.	.	.
ANK	12	40283932	C	T	c.C2299T	p.R767C	rs201823680	exonic	nonsynonymous SNV	0	7	0	5.598e-05	1.46174	0.794948	0.0834605	25.6011					25.2	Uncertain_significance	3.945e-05	0	4.41e-05
ANK	12	40283933	G	A	c.G2300A	p.R767H	rs200861727	exonic	nonsynonymous SNV	0	1	0	7.997e-06	7.3094	0.223215	0.297683	179.477					14.41	.	5.917e-05	0	2.94e-05
ANK	12	40283939	A	G	c.A2306G	p.Q769R	.	exonic	nonsynonymous SNV	0	1	0	7.997e-06	7.3094	0.223215	0.297683	179.477					24.1	.	.	.	.
ANK	12	40283945	T	A	c.T2312A	p.V771E	.	exonic	nonsynonymous SNV	0	1	0	7.997e-06	7.3094	0.223215	0.297683	179.477					21.7	.	.	.	.
ANK	12	40283947	C	T	c.C2314T	p.R772X	rs376015112	exonic	stopgain	0	4	0	3.199e-05	2.43635	0.550296	0.131134	45.2652					37	Uncertain_significance	2.632e-05	0	4.412e-05
ANK	12	40283954	C	T	c.C2321T	p.A774V	rs368291361	exonic	nonsynonymous SNV	0	2	0	1.599e-05	4.38557	0.339993	0.210487	91.3749					25.6	Uncertain_significance	1.973e-05	0	4.411e-05
ANK	12	40284018	C	T	c.C2385T	p.A795A	rs201177991	exonic	synonymous SNV	1	9	0.0001753	7.197e-05	3.46312	0.157515	0.618606	19.3875	2.43742	0.398066	0.308688	19.246	.	Likely_benign	5.264e-05	0	2.941e-05
ANK	12	40284040	A	G	c.A2407G	p.I803V	.	exonic	nonsynonymous SNV	0	1	0	7.997e-06	7.3094	0.223215	0.297683	179.477					12.01	.	6.573e-06	0	1.47e-05
LRR	12	40295434	A	G	c.A2886G	p.S962S	rs751827009	exonic	synonymous SNV	0	4	0	3.199e-05	2.43635	0.550296	0.131134	45.2652					.	Likely_benign	1.971e-05	0	4.41e-05
LRR	12	40295454	G	A	c.G2906A	p.R969K	rs200577947	exonic	nonsynonymous SNV	0	2	0	1.599e-05	4.38557	0.339993	0.210487	91.3749					12.00	Uncertain_significance	1.973e-05	0	2.942e-05
LRR	12	40295494	A	C	c.A2946C	p.E982D	.	exonic	nonsynonymous SNV	0	1	0	7.997e-06	7.3094	0.223215	0.297683	179.477					11.55	Uncertain_significance	.	.	.
LRR	12	40295527	A	G	c.A2979G	p.E993E	rs770133390	exonic	synonymous SNV	0	1	0	7.997e-06	7.3094	0.223215	0.297683	179.477					.	Likely_benign	1.314e-05	0	2.94e-05
LRR	12	40295538	T	C	c.T2990C	p.I997T	rs1332385485	exonic	nonsynonymous SNV	1	2	0.0001753	1.599e-05	13.1613	0.0125952	1.73786	99.6746	10.9696	0.0505388	0.994352	121.016	16.18	.	6.571e-06	0	1.47e-05
LRR	12	40295546	C	T	c.C2998T	p.L1000L	.	exonic	synonymous SNV	0	1	0	7.997e-06	7.3094	0.223215	0.297683	179.477					.	.	.	.	.
LRR	12	40295561	T	C	c.T3013C	p.C1005R	rs369516239	exonic	nonsynonymous SNV	0	1	0	7.997e-06	7.3094	0.223215	0.297683	179.477					8.424	.	6.569e-06	0	1.47e-05
LRR	12	40295567	A	G	c.A3019G	p.S1007G	rs201571302	exonic	nonsynonymous SNV	0	3	0	2.399e-05	3.1325	0.450135	0.161759	60.6616					9.592	.	1.314e-05	0	2.94e-05
LRR	12	40295574	A	C	c.A3026C	p.H1009P	rs375146075	exonic	nonsynonymous SNV	0	3	0	2.399e-05	3.1325	0.450135	0.161759	60.6616					16.41	Uncertain_significance	3.285e-05	0	2.94e-05
LRR	12	40295576	T	C	c.T3028C	p.L1010L	rs199635806	exonic	synonymous SNV	0	9	0	7.197e-05	1.15397	0.921385	0.0671445	19.8325					.	Likely_benign	6.571e-06	0	0
LRR	12	40295581	G	T	c.G3033T	p.E1011D	rs141252946	exonic	nonsynonymous SNV	0	1	0	7.997e-06	7.3094	0.223215	0.297683	179.477					18.65	Uncertain_significance	1.972e-05	0.0003	2.94e-05
LRR	12	40295582	C	T	c.C3034T	p.H1012Y	.	exonic	nonsynonymous SNV	0	2	0	1.599e-05	4.38557	0.339993	0.210487	91.3749					21.7	Uncertain_significance	.	.	.
LRR	12	40295622	G	A	c.G3074A	p.S1025N	.	exonic	nonsynonymous SNV	0	2	0	1.599e-05	4.38557	0.339993	0.210487	91.3749					10.48	.	.	.	.
LRR	12	40295636	C	G	c.C3088G	p.L1030V	.	exonic	nonsynonymous SNV	0	1	0	8.004e-06	7.3094	0.223215	0.297683	179.477					18.07	.	.	.	.
LRR	12	40295639	T	C	c.T3091C	p.C1031R	rs201552816	exonic	nonsynonymous SNV	0	4	0	3.2e-05	2.43635	0.550296	0.131134	45.2652					18.87	Uncertain_significance	2.628e-05	0	5.88e-05
LRR	12	40298256	T	C	c.T3110C	p.L1037S	.	exonic	nonsynonymous SNV	0	1	0	7.998e-06	7.3094	0.223215	0.297683	179.477					21.7	.	.	.	.
LRR	12	40298315	A	G	c.A3169G	p.M1057V	.	exonic	nonsynonymous SNV	0	1	0	7.998e-06	7.3094	0.223215	0.297683	179.477					12.64	.	.	.	.
LRR	12	40298317	G	C	c.G3171C	p.M1057I	rs200663116	exonic	nonsynonymous SNV	2	24	0.0003506	0.0001919	2.23832	0.225112	0.608877	8.22839	1.82827	0.412479	0.431865	7.73982	12.19	.	1.315e-05	0	2.94e-05
LRR	12	40298336	G	T	c.G3190T	p.D1064Y	rs1269520562	exonic	nonsynonymous SNV	0	3	0	2.399e-05	3.1325	0.450135	0.161759	60.6616					18.13	Uncertain_significance	.	.	.
LRR	12	40298349	A	G	c.A3203G	p.N1068S	.	exonic	nonsynonymous SNV	0	1	0	7.997e-06	7.3094	0.223215	0.297683	179.477					24.3	Uncertain_significance	.	.	.
LRR	12	40298398	T	C	c.T3252C	p.T1084T	.	exonic	synonymous SNV	0	2	0	1.599e-05	4.38557	0.339993	0.210487	91.3749					.	.	.	.	.
LRR	12	40298408	T	A	c.T3262A	p.F1088I	rs201591572	exonic	nonsynonymous SNV	0	1	0	7.997e-06	7.3094	0.223215	0.297683	179.477					17.38	.	1.316e-05	0	2.942e-05
LRR	12	40298432	T	C	c.T3286C	p.S1096P	rs761760189	exonic	nonsynonymous SNV	0	1	0	7.997e-06	7.3094	0.223215	0.297683	179.477					12.94	.	1.315e-05	0	2.94e-05
LRR	12	40298433	C	G	c.C3287G	p.S1096C	rs76535406	exonic	nonsynonymous SNV	0	1	0	7.997e-06	7.3094	0.223215	0.297683	179.477					14.98	Uncertain_significance	3.29e-05	0	7.352e-05
LRR	12	40298462	G	C	c.G3316C	p.V1106L	rs1481986274	exonic	nonsynonymous SNV	0	1	0	7.997e-06	7.3094	0.223215	0.297683	179.477					0.013	Uncertain_significance	1.316e-05	0	2.941e-05
LRR	12	40298464	A	G	c.A3318G	p.V1106V	rs200006742	exonic	synonymous SNV	0	1	0	7.997e-06	7.3094	0.223215	0.297683	179.477					.	Likely_benign	.	.	.
LRR	12	40298475	A	T	c.A3329T	p.E1110V	.	exonic	nonsynonymous SNV	0	1	0	7.997e-06	7.3094	0.223215	0.297683	179.477					17.53	.	.	.	.
LRR	12	40298488	A	G	c.A3342G	p.L1114L	rs35808389	exonic	synonymous SNV	1	30	0.0001753	0.0002399	1.07831	0.928183	0.209246	5.55691	0.73098	0.757916	0.0996469	5.36225	.	Benign/Likely_benign	0.0002	0	0.0003
LRR	12	40299111	A	G	c.A3350G	p.N1117S	.	exonic	nonsynonymous SNV	0	5	0	4e-05	1.99335	0.640523	0.110191	36.0595					17.42	Uncertain_significance	.	.	.
LRR	12	40299124	G	A	c.G3363A	p.G1121G	rs757802734	exonic	synonymous SNV	0	1	0	8e-06	7.3094	0.223215	0.297683	179.477					.	Likely_benign	.	.	.
LRR	12	40299137	T	C	c.T3376C	p.L1126L	.	exonic	synonymous SNV	0	1	0	7.999e-06	7.3094	0.223215	0.297683	179.477					.	.	.	.	.
LRR	12	40299168	T	G	c.T3407G	p.L1136R	rs1370220562	exonic	nonsynonymous SNV	0	1	0	7.998e-06	7.3094	0.223215	0.297683	179.477					21.8	Uncertain_significance	6.582e-06	0	1.471e-05
LRR	12	40299178	C	T	c.C3417T	p.N1139N	rs779085159	exonic	synonymous SNV	0	1	0	7.998e-06	7.3094	0.223215	0.297683	179.477					.	Likely_benign	.	.	.
LRR	12	40299190	C	T	c.C3429T	p.S1143S	rs142989436	exonic	synonymous SNV	0	3	0	2.4e-05	3.1325	0.450135	0.161759	60.6616					.	Benign/Likely_benign	0.0002	0.0035	0.0002
LRR	12	40299193	A	G	c.A3432G	p.L1144L	rs201121016	exonic	synonymous SNV	0	2	0	1.599e-05	4.38557	0.339993	0.210487	91.3749					.	Likely_benign	6.574e-06	0	0
LRR	12	40299206	C	T	c.C3445T	p.L1149F	.	exonic	nonsynonymous SNV	0	1	0	7.997e-06	7.3094	0.223215	0.297683	179.477					11.43	.	.	.	.
LRR	12	40299212	G	A	c.G3451A	p.A1151T	rs74985840	exonic	nonsynonymous SNV	0	7	0	5.598e-05	1.46174	0.794948	0.0834605	25.6011					13.64	Uncertain_significance	0.0001	0	0.0001
LRR	12	40302794	A	G	c.A3502G	p.M1168V	rs749113126	exonic	nonsynonymous SNV	0	1	0	8.102e-06	7.3094	0.223215	0.297683	179.477					7.888	Uncertain_significance	6.576e-06	0	0
LRR	12	40302825	T	C	c.T3533C	p.L1178P	.	exonic	nonsynonymous SNV	0	1	0	8.021e-06	7.3094	0.223215	0.297683	179.477					19.24	.	.	.	.
LRR	12	40302852	G	A	c.G3560A	p.C1187Y	.	exonic	nonsynonymous SNV	0	1	0	8.044e-06	7.3094	0.223215	0.297683	179.477					9.930	.	.	.	.
LRR	12	40302866	A	G	c.A3574G	p.I1192V	rs281865047	exonic	nonsynonymous SNV	0	1	0	8.223e-06	7.3094	0.223215	0.297683	179.477					15.79	Uncertain_significance	3.287e-05	0	0
LRR	12	40302868	T	G	c.T3576G	p.I1192M	rs765758220	exonic	nonsynonymous SNV	0	2	0	1.649e-05	4.38557	0.339993	0.210487	91.3749					16.36	.	.	.	.
LRR	12	40303968	G	A	c.G3611A	p.S1204N	rs199884759	exonic	nonsynonymous SNV	0	2	0	1.599e-05	4.38557	0.339993	0.210487	91.3749					20.6	.	2.631e-05	0	1.472e-05
LRR	12	40303987	C	T	c.C3630T	p.Y1210Y	.	exonic	synonymous SNV	0	1	0	7.997e-06	7.3094	0.223215	0.297683	179.477					.	Likely_benign	6.58e-06	0	1.472e-05
LRR	12	40303993	A	G	c.A3636G	p.P1212P	rs200643098	exonic	synonymous SNV	0	4	0	3.199e-05	2.43635	0.550296	0.131134	45.2652					.	Likely_benign	2.63e-05	0	5.887e-05
LRR	12	40303999	C	T	c.C3642T	p.P1214P	rs201856307	exonic	synonymous SNV	0	1	0	7.997e-06	7.3094	0.223215	0.297683	179.477					.	Likely_benign	6.577e-06	0	0
LRR	12	40304000	G	A	c.G3643A	p.A1215T	rs143710836	exonic	nonsynonymous SNV	1	11	0.0001753	8.797e-05	2.86075	0.226099	0.521609	15.6897	1.99419	0.508779	0.257365	15.4519	12.88	Uncertain_significance	0.0001	0	0.0003
LRR	12	40304026	G	T	c.G3669T	p.R1223S	.	exonic	nonsynonymous SNV	0	1	0	7.997e-06	7.3094	0.223215	0.297683	179.477					20.1	.	.	.	.
LRR	12	40304035	A	C	c.A3678C	p.L1226F	rs746701556	exonic	nonsynonymous SNV	0	1	0	7.997e-06	7.3094	0.223215	0.297683	179.477					17.57	Uncertain_significance	.	.	.
LRR	12	40304044	T	A	c.T3687A	p.H1229Q	.	exonic	nonsynonymous SNV	0	1	0	7.997e-06	7.3094	0.223215	0.297683	179.477					12.14	Uncertain_significance	1.315e-05	0	2.943e-05
LRR	12	40304061	T	G	c.T3704G	p.L1235W	rs1303200514	exonic	nonsynonymous SNV	0	2	0	1.599e-05	4.38557	0.339993	0.210487	91.3749					24.4	Uncertain_significance	6.575e-06	0	1.472e-05
LRR	12	40304063	G	T	c.G3706T	p.D1236Y	.	exonic	nonsynonymous SNV	1	0	0.0001753	0	65.8088	0.010357	2.68013	1615.89					20.8	.	.	.	.
LRR	12	40304064	A	G	c.A3707G	p.D1236G	.	exonic	nonsynonymous SNV	0	1	0	7.997e-06	7.3094	0.223215	0.297683	179.477					24.1	.	.	.	.
LRR	12	40304078	G	A	c.G3721A	p.A1241T	rs767609721	exonic	nonsynonymous SNV	1	9	0.0001753	7.197e-05	3.46312	0.157515	0.618606	19.3875	2.43742	0.398066	0.308688	19.246	18.80	Uncertain_significance	6.574e-06	0	1.472e-05
LRR	12	40304088	G	A	c.G3731A	p.W1244X	.	exonic	stopgain	0	1	0	7.997e-06	7.3094	0.223215	0.297683	179.477					43	.	.	.	.
LRR	12	40304096	G	C	c.G3739C	p.V1247L	rs201694762	exonic	nonsynonymous SNV	0	1	0	7.997e-06	7.3094	0.223215	0.297683	179.477					5.213	.	.	.	.
LRR	12	40305789	C	T	c.C3782T	p.P1261L	rs930461041	exonic	nonsynonymous SNV	0	1	0	7.998e-06	7.3094	0.223215	0.297683	179.477					29.3	Uncertain_significance	6.584e-06	0	1.471e-05
LRR	12	40305791	C	G	c.C3784G	p.P1262A	rs4640000	exonic	nonsynonymous SNV	0	3	0	2.399e-05	3.1325	0.450135	0.161759	60.6616					21.6	Benign/Likely_benign	0.0067	0	7.353e-05
LRR	12	40305806	C	G	c.C3799G	p.L1267V	rs756845437	exonic	nonsynonymous SNV	0	3	0	2.399e-05	3.1325	0.450135	0.161759	60.6616					20.5	.	.	.	.
LRR	12	40305814	T	C	c.T3807C	p.N1269N	.	exonic	synonymous SNV	0	1	0	7.997e-06	7.3094	0.223215	0.297683	179.477					.	Likely_benign	.	.	.
LRR	12	40305848	C	T	c.C3841T	p.L1281L	rs199497505	exonic	synonymous SNV	0	1	0	7.999e-06	7.3094	0.223215	0.297683	179.477					.	.	.	.	.
LRR	12	40305851	A	G	c.A3844G	p.R1282G	.	exonic	nonsynonymous SNV	0	1	0	7.997e-06	7.3094	0.223215	0.297683	179.477					17.39	.	.	.	.
LRR	12	40305871	G	A	c.G3864A	p.M1288I	rs747301221	exonic	nonsynonymous SNV	0	24	0	0.0001921	0.44735	0.573408	0.0271965	7.35836					25.8	Uncertain_significance	6.579e-06	0	1.471e-05
LRR	12	40305872	G	C	c.G3865C	p.G1289R	.	exonic	nonsynonymous SNV	0	1	0	7.999e-06	7.3094	0.223215	0.297683	179.477					26.4	.	.	.	.
LRR	12	40305873	G	A	c.G3866A	p.G1289E	.	exonic	nonsynonymous SNV	0	1	0	7.998e-06	7.3094	0.223215	0.297683	179.477					30	.	.	.	.
LRR	12	40305874	G	A	c.G3867A	p.G1289G	rs200798306	exonic	synonymous SNV	0	4	0	3.199e-05	2.43635	0.550296	0.131134	45.2652					.	Likely_benign	6.577e-06	0	0
RocCOR	12	40308497	G	A	c.G3990A	p.V1330V	rs748148241	exonic	synonymous SNV	0	3	0	2.399e-05	3.1325	0.450135	0.161759	60.6616					.	Likely_benign	6.572e-06	0	1.47e-05
RocCOR	12	40308507	C	T	c.C4000T	p.R1334X	rs201177073	exonic	stopgain	0	3	0	2.399e-05	3.1325	0.450135	0.161759	60.6616					44	.	.	.	.
RocCOR	12	40308508	G	A	c.G4001A	p.R1334Q	rs772964685	exonic	nonsynonymous SNV	3	17	0.0005259	0.0001359	4.38914	0.0115781	1.39217	13.8378	3.87342	0.0306666	1.13447	13.225	32	Uncertain_significance	2.629e-05	0	5.88e-05
RocCOR	12	40308547	A	G	c.A4040G	p.K1347R	.	exonic	nonsynonymous SNV	0	1	0	7.997e-06	7.3094	0.223215	0.297683	179.477					27.0	.	.	.	.
RocCOR	12	40308592	T	G	c.T4085G	p.L1362R	rs1298565928	exonic	nonsynonymous SNV	0	1	0	7.997e-06	7.3094	0.223215	0.297683	179.477					10.31	.	.	.	.
RocCOR	12	40308601	A	G	c.A4094G	p.Q1365R	rs201768941	exonic	nonsynonymous SNV	0	2	0	1.599e-05	4.38557	0.339993	0.210487	91.3749					4.050	.	6.568e-06	0	1.47e-05
RocCOR	12	40308602	A	G	c.A4095G	p.Q1365Q	rs1028011221	exonic	synonymous SNV	0	1	0	7.997e-06	7.3094	0.223215	0.297683	179.477					.	Likely_benign	.	.	.
RocCOR	12	40308618	A	G	c.A4111G	p.I1371V	rs17466213	exonic	nonsynonymous SNV	5	102	0.0008766	0.0008157	1.1768	0.710199	0.498625	2.77735	1.07524	0.874266	0.437794	2.64084	12.81	Likely_benign	0.0007	0	0.0007
RocCOR	12	40308626	G	A	c.G4119A	p.V1373V	rs775801364	exonic	synonymous SNV	0	2	0	1.599e-05	4.38557	0.339993	0.210487	91.3749					.	.	.	.	.
RocCOR	12	40308672	G	A	c.G4165A	p.V1389I	rs140743795	exonic	nonsynonymous SNV	0	15	0	0.00012	0.707203	0.809486	0.0423029	11.8227					0.383	Uncertain_significance	0.0001	0	0.0002
RocCOR	12	40308674	C	T	c.C4167T	p.V1389V	rs201036256	exonic	synonymous SNV	0	1	0	7.998e-06	7.3094	0.223215	0.297683	179.477					.	Likely_benign	6.572e-06	0	0
RocCOR	12	40308677	A	C	c.A4170C	p.L1390L	.	exonic	synonymous SNV	0	1	0	7.998e-06	7.3094	0.223215	0.297683	179.477					.	Likely_benign	.	.	.
RocCOR	12	40309108	C	T	c.C4192T	p.R1398C	rs373268136	exonic	nonsynonymous SNV	0	1	0	7.997e-06	7.3094	0.223215	0.297683	179.477					21.7	.	1.316e-05	0	0
RocCOR	12	40309121	A	G	c.A4205G	p.Y1402C	rs772637229	exonic	nonsynonymous SNV	0	1	0	7.997e-06	7.3094	0.223215	0.297683	179.477					15.56	Uncertain_significance	.	.	.
RocCOR	12	40309123	A	G	c.A4207G	p.S1403G	rs941218392	exonic	nonsynonymous SNV	0	1	0	7.997e-06	7.3094	0.223215	0.297683	179.477					8.050	.	.	.	.
RocCOR	12	40309129	C	T	c.C4213T	p.H1405Y	.	exonic	nonsynonymous SNV	0	1	0	7.997e-06	7.3094	0.223215	0.297683	179.477					22.4	.	.	.	.
RocCOR	12	40309145	C	T	c.C4229T	p.T1410M	rs72546327	exonic	nonsynonymous SNV	0	8	0	6.398e-05	1.28975	0.861207	0.074421	22.352					22.2	Benign/Likely_benign	0.0057	0	0.0001
RocCOR	12	40309146	G	A	c.G4230A	p.T1410T	rs201407298	exonic	synonymous SNV	0	5	0	3.999e-05	1.99335	0.640523	0.110191	36.0595					.	Likely_benign	1.973e-05	0	0
RocCOR	12	40309170	C	T	c.C4254T	p.V1418V	.	exonic	synonymous SNV	0	1	0	7.998e-06	7.3094	0.223215	0.297683	179.477					.	.	.	.	.
RocCOR	12	40309206	C	T	c.C4290T	p.A1430A	rs111435410	exonic	synonymous SNV	0	1	0	7.997e-06	7.3094	0.223215	0.297683	179.477					.	Likely_benign	3.29e-05	0	4.412e-05
RocCOR	12	40309207	A	G	c.A4291G	p.M1431V	.	exonic	nonsynonymous SNV	0	1	0	7.997e-06	7.3094	0.223215	0.297683	179.477					15.43	.	.	.	.
RocCOR	12	40309208	T	C	c.T4292C	p.M1431T	.	exonic	nonsynonymous SNV	0	1	0	7.997e-06	7.3094	0.223215	0.297683	179.477					21.2	Uncertain_significance	.	.	.
RocCOR	12	40310434	C	T	c.C4321T	p.R1441C	rs33939927	exonic	nonsynonymous SNV	2	1	0.0003506	7.997e-06	36.5727	0.000493225	4.82917	276.976	43.8946	0.00201888	3.97887	484.242	23.5	Pathogenic	3.963e-05	0	2.947e-05
RocCOR	12	40310435	G	A	c.G4322A	p.R1441H	rs34995376	exonic	nonsynonymous SNV	0	1	0	7.997e-06	7.3094	0.223215	0.297683	179.477					23.4	Likely_pathogenic	6.614e-06	0.0003	0
RocCOR	12	40310436	C	T	c.C4323T	p.R1441R	rs112998035	exonic	synonymous SNV	0	3	0	2.399e-05	3.1325	0.450135	0.161759	60.6616					.	Likely_benign	6.604e-05	0	4.42e-05
RocCOR	12	40310440	T	G	c.T4327G	p.S1443A	rs763128299	exonic	nonsynonymous SNV	0	2	0	1.599e-05	4.38557	0.339993	0.210487	91.3749					19.59	Uncertain_significance	6.594e-06	0	1.472e-05
RocCOR	12	40310447	C	T	c.C4334T	p.S1445F	.	exonic	nonsynonymous SNV	1	1	0.0001753	7.997e-06	21.9359	0.00749465	2.28097	210.956	21.9396	0.0289952	1.37188	350.866	19.59	.	.	.	.
RocCOR	12	40310448	C	G	c.C4335G	p.S1445S	.	exonic	synonymous SNV	0	1	0	7.997e-06	7.3094	0.223215	0.297683	179.477					.	.	.	.	.
RocCOR	12	40310460	C	T	c.C4347T	p.L1449L	rs61915566	exonic	synonymous SNV	0	1	0	7.997e-06	7.3094	0.223215	0.297683	179.477					.	Likely_benign	.	.	.
RocCOR	12	40310461	G	A	c.G4348A	p.V1450I	rs111501952	exonic	nonsynonymous SNV	0	4	0	3.199e-05	2.43635	0.550296	0.131134	45.2652					13.80	Uncertain_significance	7.942e-05	0	8.847e-05
RocCOR	12	40310462	T	C	c.T4349C	p.V1450A	.	exonic	nonsynonymous SNV	0	2	0	1.599e-05	4.38557	0.339993	0.210487	91.3749					21.0	Uncertain_significance	.	.	.
RocCOR	12	40310497	C	T	c.C4384T	p.R1462C	rs777298637	exonic	nonsynonymous SNV	1	0	0.0001753	0	65.8088	0.010357	2.68013	1615.89					19.87	.	1.99e-05	0	0
RocCOR	12	40310513	G	C	c.G4400C	p.S1467T	.	exonic	nonsynonymous SNV	0	1	0	7.997e-06	7.3094	0.223215	0.297683	179.477					1.034	.	.	.	.
RocCOR	12	40310547	G	C	c.G4434C	p.G1478G	.	exonic	synonymous SNV	0	1	0	7.997e-06	7.3094	0.223215	0.297683	179.477					.	.	.	.	.
RocCOR	12	40310561	G	A	c.G4448A	p.R1483Q	rs113431708	exonic	nonsynonymous SNV	0	2	0	1.599e-05	4.38557	0.339993	0.210487	91.3749					14.58	Uncertain_significance	1.33e-05	0.0003	1.477e-05
RocCOR	12	40310615	G	A	c.G4502A	p.R1501Q	rs904409907	exonic	nonsynonymous SNV	0	4	0	3.199e-05	2.43635	0.550296	0.131134	45.2652					35	Uncertain_significance	1.996e-05	0	0
RocCOR	12	40313975	C	T	c.C4540T	p.R1514X	rs758648533	exonic	stopgain	0	1	0	8.005e-06	7.3094	0.223215	0.297683	179.477					45	Uncertain_significance	2.635e-05	0	4.415e-05
RocCOR	12	40313976	G	A	c.G4541A	p.R1514Q	rs35507033	exonic	nonsynonymous SNV	67	1144	0.01176	0.009156	1.30019	0.0383423	1.01419	1.66685	1.29135	0.0443906	1.00643	1.65692	13.11	Benign/Likely_benign	0.0045	0.0017	0.0076
RocCOR	12	40313983	G	A	c.G4548A	p.Q1516Q	rs958907495	exonic	synonymous SNV	0	1	0	7.999e-06	7.3094	0.223215	0.297683	179.477					.	Likely_benign	6.581e-06	0	1.471e-05
RocCOR	12	40313988	T	C	c.T4553C	p.V1518A	rs747106965	exonic	nonsynonymous SNV	0	1	0	7.999e-06	7.3094	0.223215	0.297683	179.477					24.7	Uncertain_significance	.	.	.
RocCOR	12	40314006	C	T	c.C4571T	p.P1524L	rs202136451	exonic	nonsynonymous SNV	0	1	0	7.997e-06	7.3094	0.223215	0.297683	179.477					32	.	6.585e-06	0	0
RocCOR	12	40314015	A	G	c.A4580G	p.Y1527C	rs1260644597	exonic	nonsynonymous SNV	0	1	0	7.997e-06	7.3094	0.223215	0.297683	179.477					23.5	.	6.576e-06	0	1.471e-05
RocCOR	12	40314043	G	A	c.G4608A	p.S1536S	rs202073944	exonic	synonymous SNV	0	2	0	1.599e-05	4.38557	0.339993	0.210487	91.3749					.	Likely_benign	1.317e-05	0	1.472e-05
RocCOR	12	40314049	T	C	c.T4614C	p.R1538R	rs201846112	exonic	synonymous SNV	0	1	0	7.997e-06	7.3094	0.223215	0.297683	179.477					.	Likely_benign	6.578e-06	0	1.471e-05
RocCOR	12	40314062	A	G	c.A4627G	p.I1543V	rs201540075	exonic	nonsynonymous SNV	1	6	0.0001753	4.798e-05	5.06173	0.0734673	0.857186	29.8897	3.6563	0.230103	0.440026	30.3813	5.419	Uncertain_significance	5.919e-05	0	2.942e-05
RocCOR	12	40314073	C	T	c.C4638T	p.P1546P	rs144529349	exonic	synonymous SNV	0	4	0	3.199e-05	2.43635	0.550296	0.131134	45.2652					.	Likely_benign	3.29e-05	0	1.471e-05
RocCOR	12	40314074	G	A	c.G4639A	p.V1547I	rs747940620	exonic	nonsynonymous SNV	0	4	0	3.199e-05	2.43635	0.550296	0.131134	45.2652					25.2	.	2.633e-05	0	0
RocCOR	12	40314083	C	T	c.C4648T	p.R1550W	.	exonic	nonsynonymous SNV	0	1	0	7.997e-06	7.3094	0.223215	0.297683	179.477					23.5	Uncertain_significance	1.316e-05	0	2.942e-05
RocCOR	12	40314084	G	A	c.G4649A	p.R1550Q	rs200212150	exonic	nonsynonymous SNV	0	4	0	3.199e-05	2.43635	0.550296	0.131134	45.2652					11.49	.	2.632e-05	0	2.942e-05
RocCOR	12	40314089	C	T	c.C4654T	p.R1552X	rs921266719	exonic	stopgain	0	1	0	7.997e-06	7.3094	0.223215	0.297683	179.477					44	.	6.58e-06	0	1.471e-05
RocCOR	12	40314090	G	A	c.G4655A	p.R1552Q	rs772964389	exonic	nonsynonymous SNV	1	3	0.0001753	2.399e-05	9.4008	0.0216937	1.38772	63.6837	7.31296	0.0849159	0.760426	70.3282	13.00	Uncertain_significance	3.945e-05	0	5.883e-05
RocCOR	12	40314095	T	C	c.T4660C	p.L1554L	.	exonic	synonymous SNV	0	3	0	2.399e-05	3.1325	0.450135	0.161759	60.6616					.	.	.	.	.
RocCOR	12	40314114	A	T	c.A4679T	p.N1560I	rs763303744	exonic	nonsynonymous SNV	0	7	0	5.598e-05	1.46174	0.794948	0.0834605	25.6011					13.80	Uncertain_significance	6.574e-06	0	1.471e-05
RocCOR	12	40314117	A	G	c.A4682G	p.Q1561R	rs572953526	exonic	nonsynonymous SNV	0	1	0	7.997e-06	7.3094	0.223215	0.297683	179.477					17.72	.	6.568e-06	0	0
RocCOR	12	40314131	G	A	c.G4696A	p.E1566K	.	exonic	nonsynonymous SNV	0	1	0	7.997e-06	7.3094	0.223215	0.297683	179.477					35	Uncertain_significance	.	.	.
RocCOR	12	40314149	G	A	c.G4714A	p.A1572T	.	exonic	nonsynonymous SNV	0	1	0	7.997e-06	7.3094	0.223215	0.297683	179.477					32	Uncertain_significance	1.315e-05	0	1.471e-05
RocCOR	12	40315288	A	G	c.A4815G	p.K1605K	rs200304604	exonic	synonymous SNV	0	1	0	8e-06	7.3094	0.223215	0.297683	179.477					.	Likely_benign	2.631e-05	0	5.885e-05
RocCOR	12	40320039	T	A	c.T4879A	p.S1627T	rs1259375261	exonic	nonsynonymous SNV	0	5	0	4.001e-05	1.99335	0.640523	0.110191	36.0595					15.56	.	6.575e-06	0	1.471e-05
RocCOR	12	40320040	C	T	c.C4880T	p.S1627L	rs201637880	exonic	nonsynonymous SNV	0	1	0	8.003e-06	7.3094	0.223215	0.297683	179.477					18.01	.	3.291e-05	0	4.416e-05
RocCOR	12	40320041	G	A	c.G4881A	p.S1627S	rs767307387	exonic	synonymous SNV	0	1	0	8.003e-06	7.3094	0.223215	0.297683	179.477					.	Likely_benign	6.58e-05	0	1.472e-05
RocCOR	12	40320042	C	T	c.C4882T	p.R1628C	rs542505115	exonic	nonsynonymous SNV	0	2	0	1.601e-05	4.38557	0.339993	0.210487	91.3749					16.55	.	3.288e-05	0	0
RocCOR	12	40320047	A	C	c.A4887C	p.R1629S	.	exonic	nonsynonymous SNV	0	1	0	8.003e-06	7.3094	0.223215	0.297683	179.477					3.511	.	.	.	.
RocCOR	12	40320054	G	C	c.G4894C	p.E1632Q	rs200580973	exonic	nonsynonymous SNV	0	6	0	4.801e-05	1.68665	0.721721	0.094989	29.9486					25.8	Uncertain_significance	1.974e-05	0	4.415e-05
RocCOR	12	40320061	T	C	c.T4901C	p.F1634S	rs201283175	exonic	nonsynonymous SNV	0	1	0	8e-06	7.3094	0.223215	0.297683	179.477					15.91	.	.	.	.
RocCOR	12	40320069	A	G	c.A4909G	p.K1637E	.	exonic	nonsynonymous SNV	0	1	0	8e-06	7.3094	0.223215	0.297683	179.477					11.70	.	.	.	.
RocCOR	12	40320087	A	G	c.A4927G	p.K1643E	rs769095375	exonic	nonsynonymous SNV	0	4	0	3.2e-05	2.43635	0.550296	0.131134	45.2652					18.29	Uncertain_significance	.	.	.
RocCOR	12	40320103	A	G	c.A4943G	p.Q1648R	rs200143418	exonic	nonsynonymous SNV	0	29	0	0.000232	0.371498	0.487517	0.0226926	6.08174					26.7	Conflicting_classifications_of_pathogenicity	5.26e-05	0	0.0001
RocCOR	12	40320104	G	A	c.G4944A	p.Q1648Q	rs1424699017	exonic	synonymous SNV	0	1	0	8.002e-06	7.3094	0.223215	0.297683	179.477					.	Likely_benign	6.579e-06	0	1.472e-05
RocCOR	12	40320129	C	T	c.C4969T	p.Q1657X	.	exonic	stopgain	0	1	0	7.998e-06	7.3094	0.223215	0.297683	179.477					44	Pathogenic	.	.	.
RocCOR	12	40320141	C	A	c.C4981A	p.P1661T	rs766206415	exonic	nonsynonymous SNV	0	5	0	3.999e-05	1.99335	0.640523	0.110191	36.0595					25.2	.	1.317e-05	0	2.944e-05
RocCOR	12	40320142	C	A	c.C4982A	p.P1661Q	rs753437433	exonic	nonsynonymous SNV	1	2	0.0001753	1.6e-05	13.1613	0.0125952	1.73786	99.6746	10.9696	0.0505388	0.994352	121.016	23.2	Uncertain_significance	1.317e-05	0	1.472e-05
RocCOR	12	40320144	A	G	c.A4984G	p.I1662V	rs1251427730	exonic	nonsynonymous SNV	0	1	0	7.998e-06	7.3094	0.223215	0.297683	179.477					3.109	.	6.575e-06	0	0
RocCOR	12	40320146	A	G	c.A4986G	p.I1662M	.	exonic	nonsynonymous SNV	0	1	0	7.998e-06	7.3094	0.223215	0.297683	179.477					13.81	Uncertain_significance	.	.	.
RocCOR	12	40320149	A	G	c.A4989G	p.G1663G	rs201607756	exonic	synonymous SNV	0	3	0	2.399e-05	3.1325	0.450135	0.161759	60.6616					.	.	2.63e-05	0	5.884e-05
RocCOR	12	40320156	T	C	c.T4996C	p.Y1666H	rs199999378	exonic	nonsynonymous SNV	2	21	0.0003506	0.000168	2.55077	0.161286	0.688082	9.45586	2.08955	0.319481	0.4897	8.91611	10.06	.	3.947e-05	0	8.829e-05
RocCOR	12	40320164	G	T	c.G5004T	p.L1668L	rs201698837	exonic	synonymous SNV	0	1	0	7.999e-06	7.3094	0.223215	0.297683	179.477					.	Likely_benign	.	.	.
RocCOR	12	40320177	T	C	c.5015+2T>C		.	splicing	.	0	1	0	8.004e-06	7.3094	0.223215	0.297683	179.477					18.57	.	.	.	.
RocCOR	12	40321047	A	G	c.A5029G	p.R1677G	.	exonic	nonsynonymous SNV	0	2	0	1.599e-05	4.38557	0.339993	0.210487	91.3749					19.70	.	.	.	.
RocCOR	12	40321061	G	A	c.G5043A	p.E1681E	.	exonic	synonymous SNV	0	1	0	7.997e-06	7.3094	0.223215	0.297683	179.477					.	.	6.581e-06	0	0
RocCOR	12	40321065	C	G	c.C5047G	p.P1683A	.	exonic	nonsynonymous SNV	0	1	0	7.997e-06	7.3094	0.223215	0.297683	179.477					24.2	Uncertain_significance	6.584e-06	0	1.473e-05
RocCOR	12	40321072	G	A	c.G5054A	p.C1685Y	rs963545887	exonic	nonsynonymous SNV	0	2	0	1.599e-05	4.38557	0.339993	0.210487	91.3749					19.91	.	.	.	.
RocCOR	12	40321109	G	A	c.G5091A	p.M1697I	.	exonic	nonsynonymous SNV	0	1	0	8e-06	7.3094	0.223215	0.297683	179.477					28.7	Uncertain_significance	.	.	.
RocCOR	12	40321111	C	T	c.C5093T	p.P1698L	rs770866659	exonic	nonsynonymous SNV	1	1	0.0001753	7.998e-06	21.9359	0.00749465	2.28097	210.956	21.9396	0.0289952	1.37188	350.866	29.8	Uncertain_significance	6.584e-06	0	1.473e-05
RocCOR	12	40321122	A	G	c.A5104G	p.M1702V	rs201343106	exonic	nonsynonymous SNV	0	2	0	1.599e-05	4.38557	0.339993	0.210487	91.3749					14.50	Uncertain_significance	1.974e-05	0	2.946e-05
RocCOR	12	40321138	G	A	c.G5120A	p.R1707K	rs200769426	exonic	nonsynonymous SNV	0	1	0	7.997e-06	7.3094	0.223215	0.297683	179.477					33	.	6.58e-06	0	1.473e-05
RocCOR	12	40321149	C	T	c.C5131T	p.R1711X	rs1449373790	exonic	stopgain	0	1	0	7.998e-06	7.3094	0.223215	0.297683	179.477					46	.	6.585e-06	0	1.473e-05
RocCOR	12	40321168	C	T	c.C5150T	p.P1717L	rs1190906971	exonic	nonsynonymous SNV	1	1	0.0001754	7.999e-06	21.9359	0.00749465	2.28097	210.956	21.9396	0.0289952	1.37188	350.866	16.95	.	3.29e-05	0	7.363e-05
RocCOR	12	40321169	T	G	c.T5151G	p.P1717P	.	exonic	synonymous SNV	0	1	0	7.999e-06	7.3094	0.223215	0.297683	179.477					.	Likely_benign	.	.	.
RocCOR	12	40322042	A	G	c.A5178G	p.A1726A	rs200185983	exonic	synonymous SNV	0	2	0	1.599e-05	4.38557	0.339993	0.210487	91.3749					.	Likely_benign	7.237e-05	0	0.0001
RocCOR	12	40322046	C	T	c.C5182T	p.R1728C	rs201292708	exonic	nonsynonymous SNV	0	1	0	7.997e-06	7.3094	0.223215	0.297683	179.477					20.9	Uncertain_significance	2.633e-05	0	0
RocCOR	12	40322052	A	G	c.A5188G	p.N1730D	.	exonic	nonsynonymous SNV	0	1	0	7.997e-06	7.3094	0.223215	0.297683	179.477					23.2	.	.	.	.
RocCOR	12	40322060	G	A	c.G5196A	p.M1732I	.	exonic	nonsynonymous SNV	0	1	0	7.997e-06	7.3094	0.223215	0.297683	179.477					6.802	.	.	.	.
Kinase	12	40323256	T	C	c.T5606C	p.M1869T	rs35602796	exonic	nonsynonymous SNV	2	35	0.0003508	0.00028	1.54448	0.506673	0.428108	5.57202	1.25345	0.7561	0.301323	5.21412	15.89	Conflicting_classifications_of_pathogenicity	0.0006	0	0.0004
Kinase	12	40323265	A	G	c.A5615G	p.N1872S	rs199553529	exonic	nonsynonymous SNV	0	1	0	7.999e-06	7.3094	0.223215	0.297683	179.477					3.873	Uncertain_significance	1.314e-05	0	1.471e-05
Kinase	12	40323285	C	A	c.C5635A	p.Q1879K	.	exonic	nonsynonymous SNV	1	0	0.0001754	0	65.8088	0.010357	2.68013	1615.89					12.35	.	.	.	.
Kinase	12	40328383	T	C	c.T5680C	p.Y1894H	.	exonic	nonsynonymous SNV	0	1	0	7.997e-06	7.3094	0.223215	0.297683	179.477					23.4	.	.	.	.
Kinase	12	40328390	C	T	c.C5687T	p.A1896V	.	exonic	nonsynonymous SNV	0	1	0	7.997e-06	7.3094	0.223215	0.297683	179.477					22.3	.	.	.	.
Kinase	12	40328394	C	G	c.C5691G	p.A1897A	rs200436043	exonic	synonymous SNV	0	1	0	7.998e-06	7.3094	0.223215	0.297683	179.477					.	Likely_benign	3.289e-05	0	5.882e-05
Kinase	12	40328406	A	G	c.A5703G	p.E1901E	rs753596848	exonic	synonymous SNV	0	1	0	7.997e-06	7.3094	0.223215	0.297683	179.477					.	.	.	.	.
Kinase	12	40328417	T	C	c.T5714C	p.V1905A	rs201807960	exonic	nonsynonymous SNV	0	2	0	1.599e-05	4.38557	0.339993	0.210487	91.3749					21.1	Uncertain_significance	.	.	.
Kinase	12	40328432	A	C	c.A5729C	p.K1910T	.	exonic	nonsynonymous SNV	0	1	0	8.002e-06	7.3094	0.223215	0.297683	179.477					19.26	Uncertain_significance	.	.	.
Kinase	12	40328433	A	G	c.A5730G	p.K1910K	.	exonic	synonymous SNV	0	1	0	8.005e-06	7.3094	0.223215	0.297683	179.477					.	Likely_benign	.	.	.
Kinase	12	40328446	A	G	c.A5743G	p.R1915G	.	exonic	nonsynonymous SNV	0	1	0	8.032e-06	7.3094	0.223215	0.297683	179.477					16.43	.	.	.	.
Kinase	12	40328451	G	C	c.G5748C	p.L1916L	rs201169885	exonic	synonymous SNV	0	9	0	7.255e-05	1.15397	0.921385	0.0671445	19.8325					.	Likely_benign	1.315e-05	0	1.47e-05
Kinase	12	40334969	G	C	c.G5760C	p.E1920D	.	exonic	nonsynonymous SNV	0	1	0	7.997e-06	7.3094	0.223215	0.297683	179.477					18.79	.	.	.	.
Kinase	12	40334972	T	C	c.T5763C	p.L1921L	.	exonic	synonymous SNV	0	1	0	7.997e-06	7.3094	0.223215	0.297683	179.477					.	.	.	.	.
Kinase	12	40334979	C	T	c.C5770T	p.L1924F	.	exonic	nonsynonymous SNV	0	1	0	7.997e-06	7.3094	0.223215	0.297683	179.477					18.98	.	.	.	.
Kinase	12	40335008	A	T	c.A5799T	p.I1933I	rs139746572	exonic	synonymous SNV	1	21	0.0001753	0.0001679	1.52992	0.614694	0.292168	8.01136	1.04441	0.966145	0.140433	7.76732	.	Conflicting_classifications_of_pathogenicity	0.0002	0	0.0004
Kinase	12	40335031	G	A	c.G5822A	p.R1941H	rs77428810	exonic	nonsynonymous SNV	0	30	0	0.0002399	0.359312	0.472854	0.021965	5.87775					11.52	Uncertain_significance	0.0002	0	0.0003
Kinase	12	40335080	C	T	c.C5871T	p.R1957R	.	exonic	synonymous SNV	0	1	0	7.997e-06	7.3094	0.223215	0.297683	179.477					.	.	.	.	.
Kinase	12	40335092	G	A	c.G5883A	p.Q1961Q	rs202180320	exonic	synonymous SNV	0	2	0	1.599e-05	4.38557	0.339993	0.210487	91.3749					.	Likely_benign	6.573e-06	0	0
Kinase	12	40335140	C	T	c.C5931T	p.H1977H	rs201119482	exonic	synonymous SNV	0	3	0	2.399e-05	3.1325	0.450135	0.161759	60.6616					.	Likely_benign	3.94e-05	0	7.349e-05
Kinase	12	40340322	C	T	c.C5977T	p.R1993X	rs199993519	exonic	stopgain	0	2	0	1.599e-05	4.38557	0.339993	0.210487	91.3749					47	.	1.316e-05	0	1.471e-05
Kinase	12	40340341	A	G	c.A5996G	p.N1999S	rs1382047836	exonic	nonsynonymous SNV	0	1	0	7.997e-06	7.3094	0.223215	0.297683	179.477					27.0	.	1.315e-05	0	1.47e-05
Kinase	12	40340347	T	C	c.T6002C	p.L2001P	.	exonic	nonsynonymous SNV	0	2	0	1.599e-05	4.38557	0.339993	0.210487	91.3749					24.9	.	.	.	.
Kinase	12	40340369	T	A	c.T6024A	p.N2008K	.	exonic	nonsynonymous SNV	0	1	0	7.997e-06	7.3094	0.223215	0.297683	179.477					17.94	Uncertain_significance	.	.	.
Kinase	12	40340399	C	T	c.C6054T	p.Y2018Y	rs150219613	exonic	synonymous SNV	1	7	0.0001753	5.598e-05	4.38676	0.0983847	0.759657	25.3321	3.13393	0.285367	0.385437	25.4815	.	Benign/Likely_benign	0.0002	0.0014	4.411e-05
Kinase	12	40340400	G	A	c.G6055A	p.G2019S	rs34637584	exonic	nonsynonymous SNV	14	25	0.002454	0.0001999	12.5258	1.68754e-14	6.5668	23.8921	12.3378	5.70655e-14	6.40653	23.7603	36	Pathogenic/Likely_pathogenic|risk_factor	0.0004	0.0055	0.0002
Kinase	12	40340427	G	C	c.G6082C	p.G2028R	.	exonic	nonsynonymous SNV	0	1	0	7.997e-06	7.3094	0.223215	0.297683	179.477					25.9	.	.	.	.
Kinase	12	40340429	G	A	c.G6084A	p.G2028G	rs773715764	exonic	synonymous SNV	1	4	0.0001753	3.199e-05	7.31162	0.0348833	1.15163	46.421	5.48463	0.127997	0.612799	49.0882	.	Likely_benign	.	.	.
Kinase	12	40346763	A	C	c.A6120C	p.A2040A	rs201500816	exonic	synonymous SNV	0	3	0	2.399e-05	3.1325	0.450135	0.161759	60.6616					.	Likely_benign	.	.	.
Kinase	12	40346779	G	C	c.G6136C	p.G2046R	rs1203058129	exonic	nonsynonymous SNV	0	3	0	2.399e-05	3.1325	0.450135	0.161759	60.6616					28.7	Uncertain_significance	6.573e-06	0	1.47e-05
Kinase	12	40346800	C	G	c.C6157G	p.Q2053E	.	exonic	nonsynonymous SNV	0	1	0	7.997e-06	7.3094	0.223215	0.297683	179.477					22.6	Uncertain_significance	.	.	.
Kinase	12	40346804	C	G	c.C6161G	p.A2054G	.	exonic	nonsynonymous SNV	0	1	0	7.998e-06	7.3094	0.223215	0.297683	179.477					31	.	.	.	.
Kinase	12	40346845	A	G	c.A6202G	p.T2068A	.	exonic	nonsynonymous SNV	0	1	0	7.998e-06	7.3094	0.223215	0.297683	179.477					25.2	.	.	.	.
Kinase	12	40346869	G	A	c.G6226A	p.G2076S	.	exonic	nonsynonymous SNV	0	1	0	7.998e-06	7.3094	0.223215	0.297683	179.477					34	.	.	.	.
Kinase	12	40346874	G	A	c.G6231A	p.L2077L	rs200043517	exonic	synonymous SNV	0	2	0	1.599e-05	4.38557	0.339993	0.210487	91.3749					.	Likely_benign	0.0003	0	0
Kinase	12	40346885	A	T	c.A6242T	p.N2081I	rs200754183	exonic	nonsynonymous SNV	0	2	0	1.599e-05	4.38557	0.339993	0.210487	91.3749					20.5	Uncertain_significance	.	.	.
Kinase	12	40346889	G	C	c.G6246C	p.E2082D	rs1221088067	exonic	nonsynonymous SNV	1	6	0.0001753	4.799e-05	5.06173	0.0734673	0.857186	29.8897	3.6563	0.230103	0.440026	30.3813	19.87	Uncertain_significance	.	.	.
Kinase	12	40346892	T	G	c.T6249G	p.F2083L	.	exonic	nonsynonymous SNV	0	1	0	7.997e-06	7.3094	0.223215	0.297683	179.477					15.93	.	.	.	.
Kinase	12	40346898	A	G	c.A6255G	p.E2085E	rs373378281	exonic	synonymous SNV	0	6	0	4.798e-05	1.68665	0.721721	0.094989	29.9486					.	Likely_benign	.	.	.
Kinase	12	40346908	C	T	c.C6265T	p.Q2089X	.	exonic	stopgain	0	1	0	7.999e-06	7.3094	0.223215	0.297683	179.477					47	.	.	.	.
Kinase	12	40348414	G	A	c.G6286A	p.V2096I	.	exonic	nonsynonymous SNV	0	1	0	8.139e-06	7.3094	0.223215	0.297683	179.477					14.14	.	.	.	.
Kinase	12	40348445	T	C	c.T6317C	p.M2106T	rs752415841	exonic	nonsynonymous SNV	0	2	0	1.603e-05	4.38557	0.339993	0.210487	91.3749					6.508	Uncertain_significance	0	0	0
Kinase	12	40348446	G	A	c.G6318A	p.M2106I	.	exonic	nonsynonymous SNV	0	2	0	1.602e-05	4.38557	0.339993	0.210487	91.3749					12.40	.	.	.	.
Kinase	12	40348450	G	A	c.G6322A	p.E2108K	.	exonic	nonsynonymous SNV	0	1	0	8.01e-06	7.3094	0.223215	0.297683	179.477					23.5	.	.	.	.
Kinase	12	40348456	T	C	c.T6328C	p.L2110L	.	exonic	synonymous SNV	1	0	0.0001754	0	65.8088	0.010357	2.68013	1615.89					.	.	.	.	.
Kinase	12	40348463	A	C	c.A6335C	p.K2112T	.	exonic	nonsynonymous SNV	0	1	0	8.006e-06	7.3094	0.223215	0.297683	179.477					10.40	.	.	.	.
Kinase	12	40351564	A	T	c.A6407T	p.E2136V	rs1358084941	exonic	nonsynonymous SNV	0	1	0	7.997e-06	7.3094	0.223215	0.297683	179.477					21.9	.	.	.	.
WD40	12	40351629	A	G	c.A6472G	p.T2158A	rs779616135	exonic	nonsynonymous SNV	0	3	0	2.399e-05	3.1325	0.450135	0.161759	60.6616					3.812	Uncertain_significance	.	.	.
WD40	12	40351661	G	T	c.G6504T	p.W2168C	rs1417488307	exonic	nonsynonymous SNV	0	7	0	5.598e-05	1.46174	0.794948	0.0834605	25.6011					22.8	.	6.572e-06	0	0
WD40	12	40351667	C	A	c.C6510A	p.G2170G	rs34869625	exonic	synonymous SNV	7	123	0.001227	0.0009837	1.33235	0.446058	0.636915	2.7871	1.24879	0.567949	0.582542	2.67701	.	Benign/Likely_benign	0.0010	0.0055	0.0013
WD40	12	40351673	G	A	c.G6516A	p.G2172G	.	exonic	synonymous SNV	0	1	0	7.997e-06	7.3094	0.223215	0.297683	179.477					.	.	.	.	.
WD40	12	40351676	C	G	c.C6519G	p.H2173Q	.	exonic	nonsynonymous SNV	0	1	0	7.997e-06	7.3094	0.223215	0.297683	179.477					10.89	.	.	.	.
WD40	12	40351722	T	G	c.T6565G	p.Y2189D	rs771908830	exonic	nonsynonymous SNV	0	2	0	1.599e-05	4.38557	0.339993	0.210487	91.3749					8.916	.	.	.	.
WD40	12	40351723	A	G	c.A6566G	p.Y2189C	rs35658131	exonic	nonsynonymous SNV	1	32	0.0001753	0.0002559	1.01192	0.988678	0.196828	5.20246	0.685272	0.709816	0.0936039	5.01686	9.149	Conflicting_classifications_of_pathogenicity	0.0005	0	0.0002
WD40	12	40354335	G	C	c.G6613C	p.V2205L	rs767045562	exonic	nonsynonymous SNV	0	1	0	7.997e-06	7.3094	0.223215	0.297683	179.477					21.6	.	.	.	.
WD40	12	40354337	G	A	c.G6615A	p.V2205V	.	exonic	synonymous SNV	0	1	0	7.997e-06	7.3094	0.223215	0.297683	179.477					.	.	.	.	.
WD40	12	40354340	T	G	c.T6618G	p.H2206Q	.	exonic	nonsynonymous SNV	0	1	0	7.997e-06	7.3094	0.223215	0.297683	179.477					5.589	.	.	.	.
WD40	12	40354384	C	T	c.C6662T	p.S2221F	rs1242487085	exonic	nonsynonymous SNV	0	2	0	1.6e-05	4.38557	0.339993	0.210487	91.3749					21.5	.	.	.	.
WD40	12	40354394	C	T	c.C6672T	p.L2224L	rs1285008293	exonic	synonymous SNV	0	1	0	7.997e-06	7.3094	0.223215	0.297683	179.477					.	Likely_benign	.	.	.
WD40	12	40354409	C	T	c.C6687T	p.T2229T	rs763587369	exonic	synonymous SNV	0	7	0	5.598e-05	1.46174	0.794948	0.0834605	25.6011					.	Likely_benign	1.973e-05	0	2.941e-05
WD40	12	40354410	G	A	c.G6688A	p.E2230K	rs201317931	exonic	nonsynonymous SNV	2	21	0.0003506	0.0001679	2.55077	0.161286	0.688082	9.45586	2.08955	0.319481	0.4897	8.91611	7.737	Uncertain_significance	4.598e-05	0	8.823e-05
WD40	12	40354417	G	A	c.G6695A	p.G2232E	.	exonic	nonsynonymous SNV	0	2	0	1.599e-05	4.38557	0.339993	0.210487	91.3749					0.228	.	.	.	.
WD40	12	40354429	A	G	c.A6707G	p.H2236R	rs1406631615	exonic	nonsynonymous SNV	2	1	0.0003506	7.997e-06	36.5727	0.000493225	4.82917	276.976	43.8946	0.00201888	3.97887	484.242	21.4	.	.	.	.
WD40	12	40354433	C	G	c.C6711G	p.T2237T	.	exonic	synonymous SNV	0	1	0	7.997e-06	7.3094	0.223215	0.297683	179.477					.	Likely_benign	.	.	.
WD40	12	40354451	T	G	c.T6729G	p.D2243E	.	exonic	nonsynonymous SNV	0	1	0	7.997e-06	7.3094	0.223215	0.297683	179.477					15.50	.	.	.	.
WD40	12	40354456	T	C	c.T6734C	p.V2245A	rs376428096	exonic	nonsynonymous SNV	0	3	0	2.399e-05	3.1325	0.450135	0.161759	60.6616					13.86	Uncertain_significance	.	.	.
WD40	12	40354483	C	T	c.C6761T	p.S2254F	.	exonic	nonsynonymous SNV	0	1	0	7.998e-06	7.3094	0.223215	0.297683	179.477					8.935	.	.	.	.
WD40	12	40354486	A	T	c.A6764T	p.K2255M	rs200762374	exonic	nonsynonymous SNV	0	3	0	2.4e-05	3.1325	0.450135	0.161759	60.6616					18.20	Uncertain_significance	1.971e-05	0	2.94e-05
WD40	12	40356115	C	A	c.C6771A	p.S2257R	rs200300610	exonic	nonsynonymous SNV	0	1	0	8.018e-06	7.3094	0.223215	0.297683	179.477					11.39	Uncertain_significance	4.6e-05	0	7.355e-05
WD40	12	40356157	G	T	c.G6813T	p.K2271N	.	exonic	nonsynonymous SNV	0	5	0	4e-05	1.99335	0.640523	0.110191	36.0595					11.16	Likely_benign	.	.	.
WD40	12	40356180	C	A	c.C6836A	p.T2279N	rs201683993	exonic	nonsynonymous SNV	0	1	0	8.018e-06	7.3094	0.223215	0.297683	179.477					10.62	.	.	.	.
WD40	12	40359294	T	C	c.T6878C	p.I2293T	rs773777920	exonic	nonsynonymous SNV	0	1	0	7.999e-06	7.3094	0.223215	0.297683	179.477					13.34	Uncertain_significance	.	.	.
WD40	12	40359296	G	A	c.G6880A	p.G2294R	.	exonic	nonsynonymous SNV	0	1	0	8e-06	7.3094	0.223215	0.297683	179.477					25.6	.	.	.	.
WD40	12	40359302	G	A	c.G6886A	p.V2296I	rs761017682	exonic	nonsynonymous SNV	0	1	0	8e-06	7.3094	0.223215	0.297683	179.477					9.074	Uncertain_significance	.	.	.
WD40	12	40359314	T	C	c.T6898C	p.L2300L	.	exonic	synonymous SNV	1	0	0.0001753	0	65.8088	0.010357	2.68013	1615.89					.	Likely_benign	.	.	.
WD40	12	40359318	T	C	c.T6902C	p.M2301T	rs202177571	exonic	nonsynonymous SNV	0	1	0	7.998e-06	7.3094	0.223215	0.297683	179.477					18.29	.	.	.	.
WD40	12	40359325	G	A	c.G6909A	p.L2303L	.	exonic	synonymous SNV	0	1	0	7.997e-06	7.3094	0.223215	0.297683	179.477					.	.	.	.	.
WD40	12	40359341	T	G	c.T6925G	p.S2309A	.	exonic	nonsynonymous SNV	0	1	0	7.998e-06	7.3094	0.223215	0.297683	179.477					3.886	.	.	.	.
WD40	12	40359345	C	T	c.C6929T	p.T2310M	rs200002022	exonic	nonsynonymous SNV	1	1	0.0001753	7.997e-06	21.9359	0.00749465	2.28097	210.956	21.9396	0.0289952	1.37188	350.866	10.33	Conflicting_classifications_of_pathogenicity	5.271e-05	0	8.833e-05
WD40	12	40359346	G	A	c.G6930A	p.T2310T	rs763164514	exonic	synonymous SNV	0	2	0	1.6e-05	4.38557	0.339993	0.210487	91.3749					.	Likely_benign	1.976e-05	0.0006	0
WD40	12	40359365	G	A	c.G6949A	p.G2317R	.	exonic	nonsynonymous SNV	0	1	0	7.997e-06	7.3094	0.223215	0.297683	179.477					24.9	.	.	.	.
WD40	12	40359366	G	A	c.G6950A	p.G2317E	.	exonic	nonsynonymous SNV	0	1	0	7.997e-06	7.3094	0.223215	0.297683	179.477					23.9	.	.	.	.
WD40	12	40359391	C	T	c.C6975T	p.S2325S	rs893924920	exonic	synonymous SNV	0	1	0	7.997e-06	7.3094	0.223215	0.297683	179.477					.	Likely_benign	6.579e-06	0	1.472e-05
WD40	12	40359409	C	T	c.C6993T	p.T2331T	.	exonic	synonymous SNV	0	1	0	7.997e-06	7.3094	0.223215	0.297683	179.477					.	Likely_benign	.	.	.
WD40	12	40359445	G	A	c.7028+1G>A		.	splicing	.	0	1	0	8.004e-06	7.3094	0.223215	0.297683	179.477					17.67	.	.	.	.
WD40	12	40363410	A	G	c.A7037G	p.Y2346C	rs75695264	exonic	nonsynonymous SNV	0	1	0	7.997e-06	7.3094	0.223215	0.297683	179.477					18.07	.	.	.	.
WD40	12	40363437	T	A	c.T7064A	p.I2355K	.	exonic	nonsynonymous SNV	0	3	0	2.399e-05	3.1325	0.450135	0.161759	60.6616					9.865	.	.	.	.
WD40	12	40363440	C	T	c.C7067T	p.T2356I	rs113511708	exonic	nonsynonymous SNV	2	18	0.0003508	0.000144	2.96455	0.106942	0.790945	11.1114	2.43792	0.232007	0.565393	10.5121	8.816	Conflicting_classifications_of_pathogenicity	0.0003	0	0.0004
WD40	12	40363444	G	A	c.G7071A	p.V2357V	rs200701193	exonic	synonymous SNV	0	5	0	3.999e-05	1.99335	0.640523	0.110191	36.0595					.	Likely_benign	6.583e-06	0	1.472e-05
WD40	12	40363447	G	A	c.G7074A	p.V2358V	.	exonic	synonymous SNV	0	1	0	7.997e-06	7.3094	0.223215	0.297683	179.477					.	.	.	.	.
WD40	12	40363464	A	G	c.A7091G	p.Y2364C	.	exonic	nonsynonymous SNV	0	1	0	7.997e-06	7.3094	0.223215	0.297683	179.477					12.63	.	.	.	.
WD40	12	40363466	A	G	c.A7093G	p.I2365V	.	exonic	nonsynonymous SNV	0	1	0	8.004e-06	7.3094	0.223215	0.297683	179.477					0.004	.	6.582e-06	0	0
WD40	12	40363519	A	C	c.A7146C	p.K2382N	rs919570241	exonic	nonsynonymous SNV	0	1	0	7.997e-06	7.3094	0.223215	0.297683	179.477					17.91	Uncertain_significance	.	.	.
WD40	12	40363524	G	C	c.G7151C	p.C2384S	.	exonic	nonsynonymous SNV	0	1	0	7.997e-06	7.3094	0.223215	0.297683	179.477					6.880	.	.	.	.
WD40	12	40363531	A	G	c.A7158G	p.L2386L	rs772218025	exonic	synonymous SNV	0	6	0	4.798e-05	1.68665	0.721721	0.094989	29.9486					.	Likely_benign	.	.	.
WD40	12	40363541	G	A	c.G7168A	p.V2390M	rs79546190	exonic	nonsynonymous SNV	0	7	0	5.599e-05	1.46174	0.794948	0.0834605	25.6011					10.52	Uncertain_significance	2.633e-05	0	1.472e-05
WD40	12	40363544	C	T	c.C7171T	p.H2391Y	.	exonic	nonsynonymous SNV	0	2	0	1.6e-05	4.38557	0.339993	0.210487	91.3749					14.80	.	.	.	.
WD40	12	40364843	G	A	c.G7183A	p.E2395K	rs78964014	exonic	nonsynonymous SNV	0	2	0	1.615e-05	4.38557	0.339993	0.210487	91.3749					11.99	not_provided	.	.	.
WD40	12	40364851	G	A	c.G7191A	p.M2397I	rs1054105223	exonic	nonsynonymous SNV	0	3	0	2.404e-05	3.1325	0.450135	0.161759	60.6616					0.660	.	6.588e-06	0	0
WD40	12	40364864	A	G	c.A7204G	p.K2402E	.	exonic	nonsynonymous SNV	0	1	0	7.999e-06	7.3094	0.223215	0.297683	179.477					10.55	.	.	.	.
WD40	12	40364882	A	C	c.A7222C	p.M2408L	.	exonic	nonsynonymous SNV	0	1	0	7.997e-06	7.3094	0.223215	0.297683	179.477					5.228	.	.	.	.
WD40	12	40364884	G	A	c.G7224A	p.M2408I	rs60545352	exonic	nonsynonymous SNV	0	3	0	2.399e-05	3.1325	0.450135	0.161759	60.6616					10.48	Uncertain_significance	2.633e-05	0	1.473e-05
WD40	12	40364892	C	T	c.C7232T	p.S2411F	rs955857635	exonic	nonsynonymous SNV	0	1	0	7.997e-06	7.3094	0.223215	0.297683	179.477					23.1	Uncertain_significance	6.585e-06	0	0
WD40	12	40364923	G	C	c.G7263C	p.K2421N	rs200811557	exonic	nonsynonymous SNV	0	3	0	2.399e-05	3.1325	0.450135	0.161759	60.6616					14.80	.	6.585e-06	0	1.473e-05
WD40	12	40364926	C	T	c.C7266T	p.N2422N	rs1216400208	exonic	synonymous SNV	0	1	0	7.998e-06	7.3094	0.223215	0.297683	179.477					.	Likely_benign	6.583e-06	0	1.472e-05
WD40	12	40364947	T	C	c.T7287C	p.T2429T	rs779452462	exonic	synonymous SNV	0	1	0	7.998e-06	7.3094	0.223215	0.297683	179.477					.	.	.	.	.
WD40	12	40364961	T	C	c.T7301C	p.I2434T	.	exonic	nonsynonymous SNV	0	1	0	7.997e-06	7.3094	0.223215	0.297683	179.477					14.39	.	.	.	.
WD40	12	40364968	C	G	c.C7308G	p.L2436L	rs1185889837	exonic	synonymous SNV	0	1	0	7.997e-06	7.3094	0.223215	0.297683	179.477					.	Likely_benign	.	.	.
WD40	12	40364975	C	A	c.C7315A	p.L2439I	rs72547983	exonic	nonsynonymous SNV	0	3	0	2.399e-05	3.1325	0.450135	0.161759	60.6616					11.92	Uncertain_significance	1.975e-05	0	4.417e-05
WD40	12	40364985	G	A	c.G7325A	p.R2442H	rs749224394	exonic	nonsynonymous SNV	0	1	0	7.997e-06	7.3094	0.223215	0.297683	179.477					13.36	Uncertain_significance	.	.	.
WD40	12	40364997	G	A	c.G7337A	p.R2446H	rs200795955	exonic	nonsynonymous SNV	0	6	0	4.798e-05	1.68665	0.721721	0.094989	29.9486					13.42	Conflicting_classifications_of_pathogenicity	6.583e-06	0	1.473e-05
WD40	12	40365004	T	G	c.T7344G	p.I2448M	rs1363606407	exonic	nonsynonymous SNV	0	1	0	7.997e-06	7.3094	0.223215	0.297683	179.477					16.83	Uncertain_significance	6.58e-06	0	1.472e-05
WD40	12	40365022	G	A	c.G7362A	p.S2454S	rs199832934	exonic	synonymous SNV	0	1	0	7.997e-06	7.3094	0.223215	0.297683	179.477					.	Likely_benign	1.317e-05	0	1.473e-05
WD40	12	40365042	C	T	c.C7382T	p.A2461V	rs201037550	exonic	nonsynonymous SNV	0	11	0	8.803e-05	0.953248	0.973562	0.056157	16.1811					14.46	Uncertain_significance	2.633e-05	0	2.945e-05
WD40	12	40367024	T	A	c.T7409A	p.M2470K	rs748046468	exonic	nonsynonymous SNV	0	1	0	7.999e-06	7.3094	0.223215	0.297683	179.477					12.43	.	.	.	.
WD40	12	40367663	C	T	c.C7482T	p.T2494T	rs140665554	exonic	synonymous SNV	0	9	0	7.198e-05	1.15397	0.921385	0.0671445	19.8325					.	Likely_benign	5.944e-05	0	7.393e-05
WD40	12	40367664	G	A	c.G7483A	p.V2495I	rs150062967	exonic	nonsynonymous SNV	0	13	0	0.000104	0.812	0.885033	0.0482564	13.6634					12.79	Benign/Likely_benign	0.0003	0	0.0001
WD40	12	40367677	A	G	c.A7496G	p.N2499S	rs553007697	exonic	nonsynonymous SNV	0	4	0	3.199e-05	2.43635	0.550296	0.131134	45.2652					12.98	Uncertain_significance	6.59e-06	0	0
WD40	12	40367678	T	G	c.T7497G	p.N2499K	rs201555723	exonic	nonsynonymous SNV	0	1	0	7.997e-06	7.3094	0.223215	0.297683	179.477					18.63	.	.	.	.
WD40	12	40367685	C	T	c.C7504T	p.H2502Y	.	exonic	nonsynonymous SNV	0	1	0	7.998e-06	7.3094	0.223215	0.297683	179.477					22.8	Uncertain_significance	.	.	.
WD40	12	40367694	C	A	c.C7513A	p.Q2505K	rs753832208	exonic	nonsynonymous SNV	0	2	0	1.6e-05	4.38557	0.339993	0.210487	91.3749					7.618	.	.	.	.
WD40	12	40367711	C	T	c.C7530T	p.H2510H	.	exonic	synonymous SNV	0	1	0	8.001e-06	7.3094	0.223215	0.297683	179.477					.	Likely_benign	.	.	.
WD40	12	40367725	A	G	c.A7544G	p.K2515R	rs750043939	exonic	nonsynonymous SNV	0	2	0	1.599e-05	4.38557	0.339993	0.210487	91.3749					11.08	Uncertain_significance	.	.	.
WD40	12	40367733	G	A	c.G7552A	p.A2518T	rs755075477	exonic	nonsynonymous SNV	0	4	0	3.199e-05	2.43635	0.550296	0.131134	45.2652					18.07	.	.	.	.
WD40	12	40367741	A	G	c.A7560G	p.K2520K	.	exonic	synonymous SNV	0	1	0	7.997e-06	7.3094	0.223215	0.297683	179.477					.	.	.	.	.
Rare LRRK2 variants from AMP-PD cohort
Domain	Chromosome	Position (hg38)	Reference Allele	Alternate Allele	cDNA	Amino Acid Change	rsID	Functional Annotation	Exonic Function	N (Case)	N (Control)	MAF (Case)	MAF (Control)	OR (Continuity Corrected)	P-value (Continuity Corrected)	OR (Continuity Corrected) 95% CI Lower	OR (Continuity Corrected) 95% CI Upper	OR	P-value	OR 95% CI Lower	OR 95% CI Upper	CADD v1.7 Phred Score	Clinical Significance (Varsome)	gnomAD Allele Frequency	gnomAD AF Ashkenazi	gnomAD AF Non Finnish European
ARM	12	40225176	T	C	c.T45C	p.T15T	rs142399623	exonic	synonymous SNV	3	2	0.0007641	0.0003233	2.22178	0.335319	0.437917	11.2722	2.38071	0.342263	0.39743	14.261	.	Likely_benign	0.0002	0	0.0004
ARM	12	40225580	T	A	c.T177A	p.N59K	rs150422099	exonic	nonsynonymous SNV	1	0	0.0002547	0	4.75913	0.339482	0.193765	116.891					15.63	Conflicting_classifications_of_pathogenicity	9.855e-05	0.0014	7.349e-05
ARM	12	40232380	A	C	c.A344C	p.H115P	rs201439315	exonic	nonsynonymous SNV	0	2	0	0.0003233	0.316904	0.458301	0.0152053	6.6048					17.96	Benign/Likely_benign	0.0001	0.0009	2.94e-05
ARM	12	40235634	T	C	c.T356C	p.L119P	rs33995463	exonic	nonsynonymous SNV	8	17	0.002038	0.002748	0.769037	0.530901	0.338228	1.74858	0.745159	0.493654	0.32096	1.73	19.51	Conflicting_classifications_of_pathogenicity	0.0014	0	0.0023
ARM	12	40235642	C	T	c.C364T	p.L122L	rs41286468	exonic	synonymous SNV	2	1	0.0005094	0.0001617	2.64447	0.346594	0.349025	20.0364	3.17367	0.345836	0.28757	35.025	.	Benign/Likely_benign	0.0003	0.0003	0.0005
ARM	12	40238050	A	G	c.A518G	p.N173S	rs201415714	exonic	nonsynonymous SNV	0	1	0	0.0001617	0.528346	0.696068	0.0215113	12.9769					10.85	.	6.57e-06	0	1.47e-05
ARM	12	40240517	C	T	c.C606T	p.N202N	rs199854074	exonic	synonymous SNV	1	0	0.0002547	0	4.75913	0.339482	0.193765	116.891					.	Conflicting_classifications_of_pathogenicity	.	.	.
ARM	12	40240594	G	C	c.G683C	p.C228S	rs56108242	exonic	nonsynonymous SNV	2	0	0.0005094	0	7.93599	0.181271	0.380776	165.399					9.840	Uncertain_significance	7.891e-05	0	0.0002
ARM	12	40243627	A	G	c.A784G	p.M262V	rs182233369	exonic	nonsynonymous SNV	1	0	0.0002547	0	4.75913	0.339482	0.193765	116.891					0.068	Conflicting_classifications_of_pathogenicity	0.0001	0	4.413e-05
ARM	12	40243668	T	C	c.T825C	p.H275H	rs72546315	exonic	synonymous SNV	0	6	0	0.0009699	0.121727	0.151373	0.00685324	2.1621					.	Conflicting_classifications_of_pathogenicity	0.0004	0	0.0006
ARM	12	40249843	C	G	c.C856G	p.L286V	rs200437744	exonic	nonsynonymous SNV	0	3	0	0.000485	0.226286	0.325762	0.0116816	4.38344					16.68	Conflicting_classifications_of_pathogenicity	0.0002	0	0.0004
ARM	12	40249855	G	A	c.G868A	p.E290K	rs201159244	exonic	nonsynonymous SNV	1	0	0.0002547	0	4.75913	0.339482	0.193765	116.891					16.62	Uncertain_significance	6.577e-06	0	1.471e-05
ARM	12	40249923	G	T	c.G936T	p.A312A	rs41286466	exonic	synonymous SNV	7	14	0.001783	0.002263	0.819335	0.658417	0.33869	1.98208	0.7921	0.615322	0.319127	1.96605	.	Benign/Likely_benign	0.0011	0.0012	0.0018
ARM	12	40251273	G	A	c.G1000A	p.E334K	rs78501232	exonic	nonsynonymous SNV	4	7	0.001019	0.001132	0.951128	0.933111	0.295167	3.06486	0.905923	0.874881	0.264843	3.09881	16.82	Conflicting_classifications_of_pathogenicity	0.0025	0.0006	0.0016
ARM	12	40251346	C	T	c.C1073T	p.T358M	rs141262110	exonic	nonsynonymous SNV	1	1	0.0002547	0.0001617	1.58586	0.689731	0.164836	15.2573	1.58601	0.744376	0.09914	25.3725	12.36	Conflicting_classifications_of_pathogenicity	9.214e-05	0	0.0001
ARM	12	40251495	C	T	c.C1132T	p.L378F	rs200870486	exonic	nonsynonymous SNV	0	1	0	0.0001617	0.528346	0.696068	0.0215113	12.9769					12.51	Uncertain_significance	6.573e-06	0	0
ARM	12	40252958	A	C	c.A1230C	p.S410S	rs376621322	exonic	synonymous SNV	0	1	0	0.0001617	0.528346	0.696068	0.0215113	12.9769					.	Conflicting_classifications_of_pathogenicity	.	.	.
ARM	12	40252984	C	T	c.C1256T	p.A419V	rs34594498	exonic	nonsynonymous SNV	0	1	0	0.0001617	0.528346	0.696068	0.0215113	12.9769					15.83	Benign/Likely_benign	0.0004	0	0.0001
ARM	12	40257341	G	T	c.G1382T	p.S461I	rs372415323	exonic	nonsynonymous SNV	1	0	0.0002547	0	4.75913	0.339482	0.193765	116.891					22.5	Uncertain_significance	.	.	.
ARM	12	40257342	T	C	c.T1383C	p.S461S	rs35847451	exonic	synonymous SNV	0	3	0	0.000485	0.226286	0.325762	0.0116816	4.38344					.	Likely_benign	0.0005	0	0.0009
ARM	12	40259525	A	T	c.A1464T	p.L488L	rs75711334	exonic	synonymous SNV	1	1	0.0002547	0.0001617	1.58586	0.689731	0.164836	15.2573	1.58601	0.744376	0.09914	25.3725	.	Likely_benign	2.629e-05	0	5.88e-05
ARM	12	40259538	C	T	c.C1477T	p.R493C	rs199954611	exonic	nonsynonymous SNV	0	1	0	0.0001617	0.528346	0.696068	0.0215113	12.9769					13.13	Uncertain_significance	7.889e-05	0	0.0001
ARM	12	40263806	A	G	c.A1561G	p.R521G	rs35328937	exonic	nonsynonymous SNV	2	2	0.0005094	0.0003233	1.58616	0.606206	0.274533	9.16434	1.58631	0.644642	0.223261	11.2711	5.355	Conflicting_classifications_of_pathogenicity	0.0002	0.0060	0
ARM	12	40263860	A	C	c.A1615C	p.K539Q	rs200634016	exonic	nonsynonymous SNV	0	1	0	0.0001617	0.528346	0.696068	0.0215113	12.9769					13.15	Uncertain_significance	1.314e-05	0	2.94e-05
ARM	12	40274877	C	G	c.C1825G	p.L609V	rs142717718	exonic	nonsynonymous SNV	1	0	0.0002547	0	4.75913	0.339482	0.193765	116.891					22.1	Uncertain_significance	2.633e-05	0	5.883e-05
ANK	12	40277971	A	G	c.A2025G	p.I675M	rs201162329	exonic	nonsynonymous SNV	0	2	0	0.0003233	0.316904	0.458301	0.0152053	6.6048					11.71	Uncertain_significance	3.943e-05	0	5.88e-05
ANK	12	40278168	G	A	c.G2148A	p.A716A	rs200459681	exonic	synonymous SNV	0	1	0	0.0001617	0.528346	0.696068	0.0215113	12.9769					.	Likely_benign	5.914e-05	0	4.409e-05
ANK	12	40278179	A	G	c.A2159G	p.N720S	rs71653639	exonic	nonsynonymous SNV	0	2	0	0.0003233	0.316904	0.458301	0.0152053	6.6048					18.80	Uncertain_significance	4.598e-05	0	7.348e-05
ANK	12	40278211	T	C	c.T2191C	p.L731L	rs201126499	exonic	synonymous SNV	0	1	0	0.0001617	0.528346	0.696068	0.0215113	12.9769					.	Likely_benign	2.628e-05	0	5.881e-05
ANK	12	40278249	T	G	c.T2229G	p.S743S	rs200425243	exonic	synonymous SNV	0	1	0	0.0001617	0.528346	0.696068	0.0215113	12.9769					.	Likely_benign	9.853e-05	0	0.0002
ANK	12	40283932	C	T	c.C2299T	p.R767C	rs201823680	exonic	nonsynonymous SNV	2	0	0.0005094	0	7.93599	0.181271	0.380776	165.399					25.2	Uncertain_significance	3.945e-05	0	4.41e-05
ANK	12	40283954	C	T	c.C2321T	p.A774V	rs368291361	exonic	nonsynonymous SNV	1	0	0.0002547	0	4.75913	0.339482	0.193765	116.891					25.6	Uncertain_significance	1.973e-05	0	4.411e-05
ANK	12	40283955	G	A	c.G2322A	p.A774A	rs146103273	exonic	synonymous SNV	0	2	0	0.0003233	0.316904	0.458301	0.0152053	6.6048					.	Benign/Likely_benign	0.0006	0	0.0005
ANK	12	40284011	G	T	c.G2378T	p.R793M	rs35173587	exonic	nonsynonymous SNV	0	2	0	0.0003233	0.316904	0.458301	0.0152053	6.6048					16.25	Conflicting_classifications_of_pathogenicity	0.0008	0	0.0008
ANK	12	40284018	C	T	c.C2385T	p.A795A	rs201177991	exonic	synonymous SNV	0	1	0	0.0001617	0.528346	0.696068	0.0215113	12.9769					.	Likely_benign	5.264e-05	0	2.941e-05
LRR	12	40294867	A	T	c.A2831T	p.D944V	rs202241468	exonic	nonsynonymous SNV	1	0	0.0002547	0	4.75913	0.339482	0.193765	116.891					16.15	.	3.947e-05	0	5.886e-05
LRR	12	40295566	A	G	c.A3018G	p.I1006M	rs113217062	exonic	nonsynonymous SNV	0	2	0	0.0003233	0.316904	0.458301	0.0152053	6.6048					13.01	Uncertain_significance	3.942e-05	0.0017	0
LRR	12	40295639	T	C	c.T3091C	p.C1031R	rs201552816	exonic	nonsynonymous SNV	1	1	0.0002547	0.0001617	1.58586	0.689731	0.164836	15.2573	1.58601	0.744376	0.09914	25.3725	18.87	Uncertain_significance	2.628e-05	0	5.88e-05
LRR	12	40298317	G	C	c.G3171C	p.M1057I	rs200663116	exonic	nonsynonymous SNV	1	0	0.0002547	0	4.75913	0.339482	0.193765	116.891					12.19	.	1.315e-05	0	2.94e-05
LRR	12	40298330	A	C	c.A3184C	p.N1062H	rs201935017	exonic	nonsynonymous SNV	0	1	0	0.0001617	0.528346	0.696068	0.0215113	12.9769					7.537	Uncertain_significance	1.315e-05	0	2.941e-05
LRR	12	40298488	A	G	c.A3342G	p.L1114L	rs35808389	exonic	synonymous SNV	0	1	0	0.0001617	0.528346	0.696068	0.0215113	12.9769					.	Benign/Likely_benign	0.0002	0	0.0003
LRR	12	40299190	C	T	c.C3429T	p.S1143S	rs142989436	exonic	synonymous SNV	5	1	0.001274	0.0001617	5.82689	0.0558205	0.957111	35.4741	7.94652	0.0585613	0.927656	68.0718	.	Benign/Likely_benign	0.0002	0.0035	0.0002
LRR	12	40303968	G	A	c.G3611A	p.S1204N	rs199884759	exonic	nonsynonymous SNV	1	0	0.0002547	0	4.75913	0.339482	0.193765	116.891					20.6	.	2.631e-05	0	1.472e-05
LRR	12	40304000	G	A	c.G3643A	p.A1215T	rs143710836	exonic	nonsynonymous SNV	1	0	0.0002547	0	4.75913	0.339482	0.193765	116.891					12.88	Uncertain_significance	0.0001	0	0.0003
LRR	12	40304040	G	C	c.G3683C	p.S1228T	rs60185966	exonic	nonsynonymous SNV	1	1	0.0002547	0.0001617	1.58586	0.689731	0.164836	15.2573	1.58601	0.744376	0.09914	25.3725	12.79	Conflicting_classifications_of_pathogenicity	0.0002	0	0.0004
LRR	12	40305791	C	G	c.C3784G	p.P1262A	rs4640000	exonic	nonsynonymous SNV	0	2	0	0.0003233	0.316904	0.458301	0.0152053	6.6048					21.6	Benign/Likely_benign	0.0067	0	7.353e-05
RocCOR	12	40308500	T	G	c.T3993G	p.P1331P	rs141293633	exonic	synonymous SNV	0	1	0	0.0001617	0.528346	0.696068	0.0215113	12.9769					.	Likely_benign	3.942e-05	0	8.819e-05
RocCOR	12	40308564	C	A	c.C4057A	p.Q1353K	rs200526782	exonic	nonsynonymous SNV	1	2	0.0002547	0.0003233	0.951204	0.961383	0.125543	7.20701	0.792746	0.849638	0.0718318	8.74886	21.3	Uncertain_significance	5.257e-05	0	0.0001
RocCOR	12	40308601	A	G	c.A4094G	p.Q1365R	rs201768941	exonic	nonsynonymous SNV	1	0	0.0002547	0	4.75913	0.339482	0.193765	116.891					4.050	.	6.568e-06	0	1.47e-05
RocCOR	12	40308618	A	G	c.A4111G	p.I1371V	rs17466213	exonic	nonsynonymous SNV	0	3	0	0.000485	0.226286	0.325762	0.0116816	4.38344					12.81	Likely_benign	0.0007	0	0.0007
RocCOR	12	40308672	G	A	c.G4165A	p.V1389I	rs140743795	exonic	nonsynonymous SNV	1	2	0.0002547	0.0003233	0.951204	0.961383	0.125543	7.20701	0.792746	0.849638	0.0718318	8.74886	0.383	Uncertain_significance	0.0001	0	0.0002
RocCOR	12	40309116	A	G	c.A4200G	p.E1400E	rs201587002	exonic	synonymous SNV	0	3	0	0.000485	0.226286	0.325762	0.0116816	4.38344					.	Likely_benign	5.26e-05	0	8.822e-05
RocCOR	12	40309145	C	T	c.C4229T	p.T1410M	rs72546327	exonic	nonsynonymous SNV	1	0	0.0002547	0	4.75913	0.339482	0.193765	116.891					22.2	Benign/Likely_benign	0.0057	0	0.0001
RocCOR	12	40309206	C	T	c.C4290T	p.A1430A	rs111435410	exonic	synonymous SNV	0	2	0	0.0003233	0.316904	0.458301	0.0152053	6.6048					.	Likely_benign	3.29e-05	0	4.412e-05
RocCOR	12	40310435	G	A	c.G4322A	p.R1441H	rs34995376	exonic	nonsynonymous SNV	1	1	0.0002547	0.0001617	1.58586	0.689731	0.164836	15.2573	1.58601	0.744376	0.09914	25.3725	23.4	Likely_pathogenic	6.614e-06	0.0003	0
RocCOR	12	40310515	A	G	c.A4402G	p.K1468E	rs281865050	exonic	nonsynonymous SNV	0	1	0	0.0001617	0.528346	0.696068	0.0215113	12.9769					20.1	Uncertain_significance	.	.	.
RocCOR	12	40313976	G	A	c.G4541A	p.R1514Q	rs35507033	exonic	nonsynonymous SNV	39	44	0.009934	0.007113	1.41577	0.114957	0.918851	2.18142	1.41387	0.118538	0.915265	2.1841	13.11	Benign/Likely_benign	0.0045	0.0017	0.0076
RocCOR	12	40314049	T	C	c.T4614C	p.R1538R	rs201846112	exonic	synonymous SNV	0	1	0	0.0001617	0.528346	0.696068	0.0215113	12.9769					.	Likely_benign	6.578e-06	0	1.471e-05
RocCOR	12	40314050	A	G	c.A4615G	p.K1539E	rs199777744	exonic	nonsynonymous SNV	0	1	0	0.0001617	0.528346	0.696068	0.0215113	12.9769					15.12	Uncertain_significance	6.58e-06	0	1.472e-05
RocCOR	12	40314073	C	T	c.C4638T	p.P1546P	rs144529349	exonic	synonymous SNV	0	1	0	0.0001617	0.528346	0.696068	0.0215113	12.9769					.	Likely_benign	3.29e-05	0	1.471e-05
RocCOR	12	40315288	A	G	c.A4815G	p.K1605K	rs200304604	exonic	synonymous SNV	1	1	0.0002547	0.0001617	1.58586	0.689731	0.164836	15.2573	1.58601	0.744376	0.09914	25.3725	.	Likely_benign	2.631e-05	0	5.885e-05
RocCOR	12	40320043	G	C	c.G4883C	p.R1628P	rs33949390	exonic	nonsynonymous SNV	2	5	0.0005094	0.0008085	0.720276	0.667299	0.161341	3.21554	0.633904	0.586079	0.122861	3.27064	27.7	Conflicting_classifications_of_pathogenicity	0.0014	0	0.0006
RocCOR	12	40320103	A	G	c.A4943G	p.Q1648R	rs200143418	exonic	nonsynonymous SNV	1	2	0.0002547	0.0003233	0.951204	0.961383	0.125543	7.20701	0.792746	0.849638	0.0718318	8.74886	26.7	Conflicting_classifications_of_pathogenicity	5.26e-05	0	0.0001
RocCOR	12	40320156	T	C	c.T4996C	p.Y1666H	rs199999378	exonic	nonsynonymous SNV	2	1	0.0005094	0.0001617	2.64447	0.346594	0.349025	20.0364	3.17367	0.345836	0.28757	35.025	10.06	.	3.947e-05	0	8.829e-05
RocCOR	12	40321122	A	G	c.A5104G	p.M1702V	rs201343106	exonic	nonsynonymous SNV	0	1	0	0.0001617	0.528346	0.696068	0.0215113	12.9769					14.50	Uncertain_significance	1.974e-05	0	2.946e-05
RocCOR	12	40321147	A	G	c.A5129G	p.N1710S	rs139014427	exonic	nonsynonymous SNV	0	3	0	0.000485	0.226286	0.325762	0.0116816	4.38344					3.768	.	0.0003	0	0
RocCOR	12	40321184	G	A	c.G5166A	p.G1722G	rs200905003	exonic	synonymous SNV	0	1	0	0.0001617	0.528346	0.696068	0.0215113	12.9769					.	Likely_benign	2.632e-05	0	4.417e-05
RocCOR	12	40322042	A	G	c.A5178G	p.A1726A	rs200185983	exonic	synonymous SNV	0	1	0	0.0001617	0.528346	0.696068	0.0215113	12.9769					.	Likely_benign	7.237e-05	0	0.0001
RocCOR	12	40322047	G	T	c.G5183T	p.R1728L	rs145364431	exonic	nonsynonymous SNV	0	2	0	0.0003233	0.316904	0.458301	0.0152053	6.6048					23.5	Uncertain_significance	4.613e-05	0	0.0001
RocCOR	12	40322081	C	T	c.C5217T	p.Y1739Y	rs200107211	exonic	synonymous SNV	1	0	0.0002547	0	4.75913	0.339482	0.193765	116.891					.	Likely_benign	0.0001	0	0.0002
Kinase	12	40323256	T	C	c.T5606C	p.M1869T	rs35602796	exonic	nonsynonymous SNV	1	2	0.0002547	0.0003233	0.951204	0.961383	0.125543	7.20701	0.792746	0.849638	0.0718318	8.74886	15.89	Conflicting_classifications_of_pathogenicity	0.0006	0	0.0004
Kinase	12	40328394	C	G	c.C5691G	p.A1897A	rs200436043	exonic	synonymous SNV	0	1	0	0.0001617	0.528346	0.696068	0.0215113	12.9769					.	Likely_benign	3.289e-05	0	5.882e-05
Kinase	12	40335008	A	T	c.A5799T	p.I1933I	rs139746572	exonic	synonymous SNV	1	1	0.0002547	0.0001617	1.58586	0.689731	0.164836	15.2573	1.58601	0.744376	0.09914	25.3725	.	Conflicting_classifications_of_pathogenicity	0.0002	0	0.0004
Kinase	12	40335031	G	A	c.G5822A	p.R1941H	rs77428810	exonic	nonsynonymous SNV	2	1	0.0005094	0.0001617	2.64447	0.346594	0.349025	20.0364	3.17367	0.345836	0.28757	35.025	11.52	Uncertain_significance	0.0002	0	0.0003
Kinase	12	40335140	C	T	c.C5931T	p.H1977H	rs201119482	exonic	synonymous SNV	0	1	0	0.0001617	0.528346	0.696068	0.0215113	12.9769					.	Likely_benign	3.94e-05	0	7.349e-05
Kinase	12	40340322	C	T	c.C5977T	p.R1993X	rs199993519	exonic	stopgain	0	3	0	0.000485	0.226286	0.325762	0.0116816	4.38344					47	.	1.316e-05	0	1.471e-05
Kinase	12	40340399	C	T	c.C6054T	p.Y2018Y	rs150219613	exonic	synonymous SNV	0	1	0	0.0001617	0.528346	0.696068	0.0215113	12.9769					.	Benign/Likely_benign	0.0002	0.0014	4.411e-05
Kinase	12	40340400	G	A	c.G6055A	p.G2019S	rs34637584	exonic	nonsynonymous SNV	31	10	0.007896	0.001617	4.81847	1.09286e-05	2.3909	9.71084	4.97958	1.08215e-05	2.43574	10.1802	36	Pathogenic/Likely_pathogenic|risk_factor	0.0004	0.0055	0.0002
Kinase	12	40340453	A	G	c.A6108G	p.P2036P	rs200434075	exonic	synonymous SNV	0	1	0	0.0001617	0.528346	0.696068	0.0215113	12.9769					.	Uncertain_significance	6.57e-06	0	1.47e-05
Kinase	12	40346826	ACTACT	A	c.6183_6188delinsA	p.L2063*	rs111739194	exonic	stopgain	0	2	0	0.0003233	0.316904	0.458301	0.0152053	6.6048					.	.	0.0002	0	0.0004
Kinase	12	40346853	A	C	c.A6210C	p.G2070G	rs149694980	exonic	synonymous SNV	0	1	0	0.0001617	0.528346	0.696068	0.0215113	12.9769					.	Likely_benign	.	.	.
Kinase	12	40346898	A	G	c.A6255G	p.E2085E	rs373378281	exonic	synonymous SNV	0	1	0	0.0001617	0.528346	0.696068	0.0215113	12.9769					.	Likely_benign	.	.	.
Kinase	12	40351541	C	G	c.C6384G	p.V2128V	rs145225800	exonic	synonymous SNV	1	0	0.0002547	0	4.75913	0.339482	0.193765	116.891					.	Likely_benign	.	.	.
WD40	12	40351667	C	A	c.C6510A	p.G2170G	rs34869625	exonic	synonymous SNV	5	6	0.001274	0.0009699	1.34247	0.611667	0.430643	4.18496	1.32226	0.644954	0.40298	4.33858	.	Benign/Likely_benign	0.0010	0.0055	0.0013
WD40	12	40351723	A	G	c.A6566G	p.Y2189C	rs35658131	exonic	nonsynonymous SNV	1	1	0.0002547	0.0001617	1.58586	0.689731	0.164836	15.2573	1.58601	0.744376	0.09914	25.3725	9.149	Conflicting_classifications_of_pathogenicity	0.0005	0	0.0002
WD40	12	40356145	C	T	c.C6801T	p.T2267T	rs148143226	exonic	synonymous SNV	1	2	0.0002547	0.0003233	0.951204	0.961383	0.125543	7.20701	0.792746	0.849638	0.0718318	8.74886	.	Conflicting_classifications_of_pathogenicity	0.0002	0	0.0003
WD40	12	40356180	C	A	c.C6836A	p.T2279N	rs201683993	exonic	nonsynonymous SNV	1	0	0.0002547	0	4.75913	0.339482	0.193765	116.891					10.62	.	.	.	.
WD40	12	40359345	C	T	c.C6929T	p.T2310M	rs200002022	exonic	nonsynonymous SNV	0	1	0	0.0001617	0.528346	0.696068	0.0215113	12.9769					10.33	Conflicting_classifications_of_pathogenicity	5.271e-05	0	8.833e-05
WD40	12	40363440	C	T	c.C7067T	p.T2356I	rs113511708	exonic	nonsynonymous SNV	1	0	0.0002547	0	4.75913	0.339482	0.193765	116.891					8.816	Conflicting_classifications_of_pathogenicity	0.0003	0	0.0004
WD40	12	40363442	G	A	c.G7069A	p.V2357M	rs199794995	exonic	nonsynonymous SNV	1	0	0.0002547	0	4.75913	0.339482	0.193765	116.891					5.702	.	.	.	.
WD40	12	40363526	G	A	c.G7153A	p.G2385R	rs34778348	exonic	nonsynonymous SNV	1	0	0.0002547	0	4.75913	0.339482	0.193765	116.891					11.64	Conflicting_classifications_of_pathogenicity|risk_factor	0.0008	0	0
WD40	12	40364884	G	A	c.G7224A	p.M2408I	rs60545352	exonic	nonsynonymous SNV	0	1	0	0.0001617	0.528346	0.696068	0.0215113	12.9769					10.48	Uncertain_significance	2.633e-05	0	1.473e-05
WD40	12	40364975	C	A	c.C7315A	p.L2439I	rs72547983	exonic	nonsynonymous SNV	0	1	0	0.0001617	0.528346	0.696068	0.0215113	12.9769					11.92	Uncertain_significance	1.975e-05	0	4.417e-05
WD40	12	40364984	C	T	c.C7324T	p.R2442C	rs199893519	exonic	nonsynonymous SNV	0	1	0	0.0001617	0.528346	0.696068	0.0215113	12.9769					15.44	Uncertain_significance	1.317e-05	0	1.473e-05
WD40	12	40367663	C	T	c.C7482T	p.T2494T	rs140665554	exonic	synonymous SNV	0	1	0	0.0001617	0.528346	0.696068	0.0215113	12.9769					.	Likely_benign	5.944e-05	0	7.393e-05
WD40	12	40367664	G	A	c.G7483A	p.V2495I	rs150062967	exonic	nonsynonymous SNV	0	1	0	0.0001617	0.528346	0.696068	0.0215113	12.9769					12.79	Benign/Likely_benign	0.0003	0	0.0001

## Sheet: Supplementary Data 5
Table S5. Rare LRRK2 variants SKAT-O Results
Cohort	Domain	Variant Type	P-value	P-value (FDR)	Number of SNPs
McGill
	ARM	Exonic	0.71336	0.71336	26
	ARM	Nonsynonymous	0.644306	0.678217	14
	ARM	CADD > 20	0.623727	0.678217	3
	ARM	LOF	0.535094	0.678217	1
						Without R793M:	P-value	P-value (FDR)
	ANK	Exonic	0.0588216	0.235286	9		0.596158	0.715896
	ANK	Nonsynonymous	0.0341087	0.170543	5		0.846503	0.846503
	ANK	CADD > 20	0.186803	0.415118	3		0.186803	0.533723
	ANK	LOF	NA	NA	0		NA	NA
	LRR	Exonic	0.355232	0.592635	15
	LRR	Nonsynonymous	0.387003	0.595388	12
	LRR	CADD > 20	0.243279	0.486559	3
	LRR	LOF	NA	NA	0
						Without Q1353K:	P-value	P-value (FDR)
	RocCOR	Exonic	0.643126	0.678217	29		0.523043	0.629522
	RocCOR	Nonsynonymous	0.626436	0.678217	19		0.443069	0.629522
	RocCOR	CADD > 20	0.14875	0.371874	10		0.337998	0.592635
	RocCOR	LOF	0.495424	0.678217	1		0.495424	0.629522
						Without G2019S:	P-value	P-value (FDR)
	Kinase	Exonic	6.06722e-07	1.21344e-05	7		0.0392113	0.392113
	Kinase	Nonsynonymous	1.92573e-06	1.92573e-05	4		0.126093	0.424999
	Kinase	CADD > 20	4.67884e-06	3.11922e-05	2		0.321953	0.592635
	Kinase	LOF	NA	NA	0		NA	NA
	WD40	Exonic	0.0933184	0.311061	17
	WD40	Nonsynonymous	0.144344	0.371874	14
	WD40	CADD > 20	0.355581	0.592635	1
	WD40	LOF	NA	NA	0
Cohort	Domain	Variant Type	P-value	P-value (FDR)	Number of SNPs
Columbia
	ARM	Exonic	0.40188	0.926476	20
	ARM	Nonsynonymous	0.917852	1	12
	ARM	CADD > 20	0.304418	0.926476	1
	ARM	LOF	0.304418	0.926476	1
						Without R793M:	P-value	P-value (FDR)
	ANK	Exonic	0.701261	0.926476	5		0.583737	0.926476
	ANK	Nonsynonymous	0.60716	0.926476	4		0.462344	0.926476
	ANK	CADD > 20	0.642027	0.926476	3		0.642027	0.926476
	ANK	LOF	NA	NA	0		NA	NA
	LRR	Exonic	1	1	7
	LRR	Nonsynonymous	1	1	6
	LRR	CADD > 20	0.806191	0.967429	3
	LRR	LOF	NA	NA	0
						Without Q1353K:	P-value	P-value (FDR)
	RocCOR	Exonic	0.720592	0.926476	14		0.720592	0.926476
	RocCOR	Nonsynonymous	0.508189	0.926476	8		0.508189	0.926476
	RocCOR	CADD > 20	0.681887	0.926476	1		0.681887	0.926476
	RocCOR	LOF	NA	NA	0		NA	NA
						Without G2019S:	P-value	P-value (FDR)
	Kinase	Exonic	2.90759e-08	1.74455e-07	10		0.732528	0.957922
	Kinase	Nonsynonymous	3.20994e-09	2.88895e-08	6		0.653338	0.957922
	Kinase	CADD > 20	2.88962e-09	2.88895e-08	1		NA	NA
	Kinase	LOF	NA	NA	0		NA	NA
	WD40	Exonic	0.629685	0.926476	9
	WD40	Nonsynonymous	0.568156	0.926476	4
	WD40	CADD > 20	NA	NA	0
	WD40	LOF	NA	NA	0
Cohort	Domain	Variant Type	P-value	P-value (FDR)	Number of SNPs
Sheba
	ARM	Exonic	0.781027	0.976283	19
	ARM	Nonsynonymous	0.883082	0.989531	13
	ARM	CADD > 20	0.631616	0.947424	1
	ARM	LOF	NA	NA	0
						Without R793M:	P-value	P-value (FDR)
	ANK	Exonic	0.923563	0.989531	1		0.923563	0.989531
	ANK	Nonsynonymous	NA	NA	0		NA	NA
	ANK	CADD > 20	NA	NA	0		NA	NA
	ANK	LOF	NA	NA	0		NA	NA
	LRR	Exonic	0.316047	0.526746	9
	LRR	Nonsynonymous	0.18968	0.35565	6
	LRR	CADD > 20	0.756894	0.976283	2
	LRR	LOF	NA	NA	0
						Without Q1353K:	P-value	P-value (FDR)
	RocCOR	Exonic	0.152262	0.35565	6		0.152262	0.35565
	RocCOR	Nonsynonymous	0.137896	0.35565	5		0.137896	0.35565
	RocCOR	CADD > 20	1	1	4		1	1
	RocCOR	LOF	NA	NA	0		NA	NA
						Without G2019S:	P-value	P-value (FDR)
	Kinase	Exonic	8.5188e-05	0.000454755	3		0.303668	0.632095
	Kinase	Nonsynonymous	9.0951e-05	0.000454755	2		0.734131	0.994034
	Kinase	CADD > 20	8.07036e-05	0.000454755	1		NA	NA
	Kinase	LOF	NA	NA	0		NA	NA
	WD40	Exonic	0.0734664	0.275499	8
	WD40	Nonsynonymous	0.189589	0.35565	6
	WD40	CADD > 20	NA	NA	0
	WD40	LOF	NA	NA	0
Cohort	Domain	Variant Type	P-value	P-value (FDR)	Number of SNPs
Pavlov and Human Brain Institute
	ARM	Exonic	0.042624	0.665513	33
	ARM	Nonsynonymous	0.728479	0.901238	18
	ARM	CADD > 20	0.28074	0.665513	7
	ARM	LOF	0.336044	0.665513	3
						Without R793M:	P-value	P-value (FDR)
	ANK	Exonic	0.366032	0.665513	12		0.428723	0.69842
	ANK	Nonsynonymous	0.366032	0.665513	12		0.428723	0.69842
	ANK	CADD > 20	0.0978742	0.665513	3		0.0978742	0.69842
	ANK	LOF	NA	NA	0		NA	NA
	LRR	Exonic	0.781789	0.901238	17
	LRR	Nonsynonymous	0.304804	0.665513	8
	LRR	CADD > 20	0.666108	0.901238	5
	LRR	LOF	0.673594	0.898125	2
						Without Q1353K:	P-value	P-value (FDR)
	RocCOR	Exonic	1	1	19		1	1
	RocCOR	Nonsynonymous	1	1	14		1	1
	RocCOR	CADD > 20	0.811114	0.901238	5		0.811114	0.901238
	RocCOR	LOF	NA	NA	0		NA	NA
						Without G2019S:	P-value	P-value (FDR)
	Kinase	Exonic	0.32886	0.665513	10		0.709054	0.901238
	Kinase	Nonsynonymous	0.273195	0.665513	7		0.266696	0.732065
	Kinase	CADD > 20	0.246238	0.665513	6		0.311468	0.732065
	Kinase	LOF	NA	NA	0		NA	NA
	WD40	Exonic	0.453973	0.69842	18
	WD40	Nonsynonymous	0.424886	0.69842	12
	WD40	CADD > 20	0.272193	0.665513	3
	WD40	LOF	NA	NA	0
Cohort	Domain	Variant Type	P-value	P-value (FDR)	Number of SNPs
UK Biobank
	ARM	Exonic	0.0714367	0.23472	133
	ARM	Nonsynonymous	0.892732	0.91322	97
	ARM	CADD > 20	0.792357	0.91322	18
	ARM	LOF	0.703169	0.91322	4
						Without R793M:	P-value	P-value (FDR)
	ANK	Exonic	0.677536	0.91322	34		0.677536	0.91322
	ANK	Nonsynonymous	0.384799	0.91322	24		0.384799	0.91322
	ANK	CADD > 20	0.481802	0.91322	9		0.481802	0.91322
	ANK	LOF	0.731423	0.91322	2		0.731423	0.91322
	LRR	Exonic	0.615457	0.91322	66
	LRR	Nonsynonymous	0.91322	0.91322	47
	LRR	CADD > 20	0.802018	0.91322	17
	LRR	LOF	0.821816	0.91322	1
						Without Q1353K:	P-value	P-value (FDR)
	RocCOR	Exonic	0.0146901	0.0675744	91		0.0146901	0.0675744
	RocCOR	Nonsynonymous	0.00633744	0.0364403	61		0.00633744	0.0364403
	RocCOR	CADD > 20	0.0406077	0.155663	32		0.0406077	0.155663
	RocCOR	LOF	0.775506	0.91322	5		0.775506	0.91322
						Without G2019S:	P-value	P-value (FDR)
	Kinase	Exonic	8.04463e-10	1.28855e-08	47		0.865833	0.91322
	Kinase	Nonsynonymous	1.12048e-09	1.28855e-08	30		0.784947	0.91322
	Kinase	CADD > 20	3.20806e-09	2.45951e-08	17		0.496673	0.91322
	Kinase	LOF	0.819797	0.91322	2		0.808759	0.91322
	WD40	Exonic	0.90571	0.91322	77
	WD40	Nonsynonymous	0.852751	0.91322	56
	WD40	CADD > 20	0.114184	0.328278	9
	WD40	LOF	NA	NA	0
Cohort	Domain	Variant Type	P-value	P-value (FDR)	Number of SNPs
AMP-PD
	ARM	Exonic	0.536968	0.711151	26
	ARM	Nonsynonymous	0.330428	0.5407	19
	ARM	CADD > 20	0.144106	0.324238	2
	ARM	LOF	NA	NA	0
						Without R793M:	P-value	P-value (FDR)
	ANK	Exonic	0.210272	0.378489	10		0.343167	0.561546
	ANK	Nonsynonymous	0.131461	0.324238	5		0.205156	0.410312
	ANK	CADD > 20	0.056733	0.255299	2		0.056733	0.255299
	ANK	LOF	NA	NA	0		NA	NA
	LRR	Exonic	0.163083	0.326167	11
	LRR	Nonsynonymous	0.780506	0.820256	9
	LRR	CADD > 20	0.120538	0.324238	3
	LRR	LOF	NA	NA	0
						Without Q1353K:	P-value	P-value (FDR)
	RocCOR	Exonic	0.553117	0.711151	24		0.537748	0.69139
	RocCOR	Nonsynonymous	0.531298	0.711151	16		0.51593	0.69139
	RocCOR	CADD > 20	0.804409	0.820256	7		0.750376	0.820256
	RocCOR	LOF	NA	NA	0		NA	NA
						Without G2019S:	P-value	P-value (FDR)
	Kinase	Exonic	1.44719e-06	8.68317e-06	13		0.373562	0.672412
	Kinase	Nonsynonymous	5.67785e-07	5.11006e-06	3		0.73806	0.820256
	Kinase	CADD > 20	5.6763e-07	5.11006e-06	2		0.152878	0.419357
	Kinase	LOF	0.12994	0.324238	2		0.12994	0.419357
	WD40	Exonic	0.820256	0.820256	13
	WD40	Nonsynonymous	0.687474	0.820256	10
	WD40	CADD > 20	NA	NA	0
	WD40	LOF	NA	NA	0

## Sheet: Supplementary Data 6
Table S6. Rare LRRK2 variants MetaSKAT Results
Meta-Analysis	Domain	Variant Type	P-value	P-value (FDR)
(All Cohorts)
	ARM	Exonic	0.259752	0.550412
	ARM	Nonsynonymous	0.743222	0.849397
	ARM	CADD > 20	0.573323	0.799064
	ARM	LOF	0.534837	0.799064
					Without R793M:	P-value	P-value (FDR)
	ANK	Exonic	0.0927208	0.261881		0.670282	0.849397
	ANK	Nonsynonymous	0.0274633	0.150932		0.687917	0.849397
	ANK	CADD > 20	0.287005	0.57401		0.287005	0.688812
	ANK	LOF	0.731419	0.849397		0.731419	0.849397
	LRR	Exonic	0.884158	0.9226
	LRR	Nonsynonymous	0.825053	0.900057
	LRR	CADD > 20	0.438982	0.799064
	LRR	LOF	0.673045	0.849397
					Without Q1353K:	P-value	P-value (FDR)
	RocCOR	Exonic	0.037733	0.150932		0.0398998	0.159599
	RocCOR	Nonsynonymous	0.0356172	0.150932		0.0339316	0.159599
	RocCOR	CADD > 20	0.0982054	0.261881		0.249867	0.550412
	RocCOR	LOF	0.570173	0.799064		0.570173	0.799064
					Without G2019S:	P-value	P-value (FDR)
	Kinase	Exonic	2.01371e-23	1.61097e-22		0.937878	1
	Kinase	Nonsynonymous	1.28338e-24	1.54006e-23		1	1
	Kinase	CADD > 20	1.28601e-25	3.08642e-24		0.141593	0.424778
	Kinase	LOF	0.12865	0.30876		0.12865	0.424778
	WD40	Exonic	0.599298	0.799064
	WD40	Nonsynonymous	0.580737	0.799064
	WD40	CADD > 20	0.0707516	0.242577
	WD40	LOF	1	1

## Sheet: Supplementary Data 7
Table S7. Detailed information on the LRRK2 molecular inversion probes
>mip_pick_count	chr	ext_probe_start	ext_probe_stop	ext_probe_sequence	lig_probe_start	lig_probe_stop	lig_probe_sequence	lig_copy_count	mip_target_start_position	mip_target_stop_position	mip_target_sequence	MIP Arms Sequences	feature_start_position	feature_stop_position	probe_strand	MIP Sequence	Gene
1593	12	40618761	40618780	GCCTCCTTCCTCATAAACAG	40618893	40618912	GTTCATGCTGGGAGGGCGGC	1	40618781	40618892	GCGGGCGTGGGCGCCGATGGGGCCCGCGGGGAGCGCTGGCTGCGGGCGGTGAGCTGAGCTCGCCCCCGGGGAGCTGTGGCCGGCGCCCCTGCCGGTTCCCTGAGCAGCGGAC	GCCTCCTTCCTCATAAACAG:GTTCATGCTGGGAGGGCGGC:+:1593_3	40618793	40619104	+	gttcatgctgggagggcggcCTTCAGCTTCCCGATATCCGACGGTAGTGTgcctccttcctcataaacag	LRRK2
1594	12	40619003	40619022	TTTCCTTCCTGGACATTGTT	40618871	40618890	CCGCTGCTCAGGGAACCGGC	1	40618891	40619002	CAGCCTGACTATCAACTTCTTCAGAGTTTCCTCGTCCTCTTCGCACCCCTGACAGCTGCCACTAGCCATGGTGGCACCTGCTTCCAACCCGCCGCCCTCCCAGCATGAACGT	TTTCCTTCCTGGACATTGTT:CCGCTGCTCAGGGAACCGGC:-:1594_3	40618793	40619104	-	ccgctgctcagggaaccggcCTTCAGCTTCCCGATATCCGACGGTAGTGTtttccttcctggacattgtt	LRRK2
1595	12	40618962	40618978	AAGAGGACGAGGAAACT	40619091	40619113	ACTTGAAAATAAACTGTGCTTTT	1	40618979	40619090	CTGAAGAAGTTGATAGTCAGGCTGAACAATGTCCAGGAAGGAAAACAGATAGAAACGCTGGTCCAAATCCTGGAGGATCTGCTGGTGTTCACGTACTCCGAGCGCGGTAATC	AAGAGGACGAGGAAACT:ACTTGAAAATAAACTGTGCTTTT:+:1595_5	40618793	40619104	+	acttgaaaataaactgtgcttttCTTCAGCTTCCCGATATCCGACGGTAGTGTaagaggacgaggaaact	LRRK2
1596	12	40619190	40619207	GTTTGCGGCTCCTTAAGA	40619056	40619077	GGAGTACGTGAACACCAGCAGA	1	40619078	40619189	GTCCGGGTTTGAGCAGGGTCAAGGGGAGGAGGACAAAATTTGCAAATGTAAGGAGGGGGAGAAAGTTTGCAAAAATAAAAGCACAGTTTATTTTCAAGTGATTACCGCGCTC	GTTTGCGGCTCCTTAAGA:GGAGTACGTGAACACCAGCAGA:-:1596_5	40618793	40619104	-	ggagtacgtgaacaccagcagaCTTCAGCTTCCCGATATCCGACGGTAGTGTgtttgcggctccttaaga	LRRK2
1597	12	40619319	40619336	GTGACTTTGCTTCTTTTC	40619449	40619470	GCATTGTTTTCACTTCAACTCA	1	40619337	40619448	CCCACCCACTTGTTTTCCAGCCTCCAAGTTATTTCAAGGCAAAAATATCCATGTGCCTCTGTTGATCGTCTTGGACTCCTATATGAGAGTCGCGAGTGTGCAGCAGGTAAAG	GTGACTTTGCTTCTTTTC:GCATTGTTTTCACTTCAACTCA:+:1597_5	40619337	40619462	+	gcattgttttcacttcaactcaCTTCAGCTTCCCGATATCCGACGGTAGTGTgtgactttgcttcttttc	LRRK2
1598	12	40619550	40619567	GTCAGAGGTTCCTCAAGC	40619416	40619437	GCACACTCGCGACTCTCATATA	1	40619438	40619549	CAAATTTTGGGAATAACCAAGAACTCTCGGCTATATTAACATTGCCAGTAAAACGTCTCCTTCCAAACAGAAGGGAGAATGAGTTGAAGTGAAAACAATGCCTTTACCTGCT	GTCAGAGGTTCCTCAAGC:GCACACTCGCGACTCTCATATA:-:1598_5	40619337	40619462	-	gcacactcgcgactctcatataCTTCAGCTTCCCGATATCCGACGGTAGTGTgtcagaggttcctcaagc	LRRK2
1599	12	40626034	40626053	CATTCTTTAAAACATGTGAA	40626166	40626185	GAAGTCCTTGGTGTTCACCA	1	40626054	40626165	TATATGTCTTTCTTGTTTTCAGGTGGGTTGGTCACTTCTGTGCAAATTAATAGAAGTCTGTCCAGGTACAATGCAAAGCTTAATGGGACCCCAGGATGTTGGAAATGATTGG	CATTCTTTAAAACATGTGAA:GAAGTCCTTGGTGTTCACCA:+:1599_5	40626056	40626205	+	gaagtccttggtgttcaccaCTTCAGCTTCCCGATATCCGACGGTAGTGTcattctttaaaacatgtgaa	LRRK2
1600	12	40626268	40626284	GAGTAGCCTTGGATTGC	40626133	40626155	CCAACATCCTGGGGTCCCATTAA	1	40626156	40626267	AAACACAGTGTATCAAGGGAAGGTTGTCATGTGTACAAATAAATACTCAAGGCCATTTGTTTTACATATCTATCATACTTACTGGTGAACACCAAGGACTTCCCAATCATTT	GAGTAGCCTTGGATTGC:CCAACATCCTGGGGTCCCATTAA:-:1600_5	40626056	40626205	-	ccaacatcctggggtcccattaaCTTCAGCTTCCCGATATCCGACGGTAGTGTgagtagccttggattgc	LRRK2
1601	12	40629368	40629386	ATAAGCAAACTTTTGAGTA	40629499	40629519	ATCTCCTCCTAACTTCAGGTA	1	40629387	40629498	TGATATTTCATTCTTATCTTGATTTCTGTTTTTAACTCCAGATTGATTCTTAAAATGCTAACAGTTCATAATGCCAGTGTAAACTTGTCAGTGATTGGACTGAAGACCTTAG	ATAAGCAAACTTTTGAGTA:ATCTCCTCCTAACTTCAGGTA:+:1601_3	40629408	40629536	+	atctcctcctaacttcaggtaCTTCAGCTTCCCGATATCCGACGGTAGTGTataagcaaacttttgagta	LRRK2
1602	12	40629607	40629625	TCCTGATCTTCAAAAAAAA	40629474	40629494	GGTCTTCAGTCCAATCACTGA	1	40629495	40629606	AAAAAAAAAAACACACACACACACATTTACTTAATGGTATCAACTTTTTTTTTAATTTGAATCAACACAAAAAACATATACACATATTACCTGAAGTTAGGAGGAGATCTAA	TCCTGATCTTCAAAAAAAA:GGTCTTCAGTCCAATCACTGA:-:1602_5	40629408	40629536	-	ggtcttcagtccaatcactgaCTTCAGCTTCCCGATATCCGACGGTAGTGTtcctgatcttcaaaaaaaa	LRRK2
1603	12	40631733	40631750	AGCTCTTTACTCAGAGCA	40631863	40631884	CAGAAACTTGGATGCAAAGCTT	1	40631751	40631862	TATTATTCTCTTTAAAATAGGTAAAATCACCTTGCTGATATTGGATGAAGAAAGTGATATTTTCATGTTAATTTTTGATGCCATGCACTCATTTCCAGCCAATGATGAAGTC	AGCTCTTTACTCAGAGCA:CAGAAACTTGGATGCAAAGCTT:+:1603_5	40631751	40631925	+	cagaaacttggatgcaaagcttCTTCAGCTTCCCGATATCCGACGGTAGTGTagctctttactcagagca	LRRK2
1604	12	40631963	40631982	ATAACTGTGTTCTACTTTTC	40631831	40631850	GGCTGGAAATGAGTGCATGG	1	40631851	40631962	CCAGTATAAGCCTTTTTTTCTTATATATACTTTAAGGAATTTGACATTTTAAAATACCTCTCTCAAACAGCACATGTAAAGCTTTGCATCCAAGTTTCTGGACTTCATCATT	ATAACTGTGTTCTACTTTTC:GGCTGGAAATGAGTGCATGG:-:1604_5	40631751	40631925	-	ggctggaaatgagtgcatggCTTCAGCTTCCCGATATCCGACGGTAGTGTataactgtgttctacttttc	LRRK2
1605	12	40634242	40634261	ATCATCTTTAAGCTTATTCA	40634374	40634393	ATTGTGCTTCATGTGCTGCA	1	40634262	40634373	GTATTTTGTCTTTCATTTTTAAGTCTCAGAGGAGCAACTGACTGAATTTGTTGAGAACAAAGATTATATGATATTGTTAAGTGCGTTAACAAATTTTAAAGATGAAGAGGAA	ATCATCTTTAAGCTTATTCA:ATTGTGCTTCATGTGCTGCA:+:1605_5	40634265	40634439	+	attgtgcttcatgtgctgcaCTTCAGCTTCCCGATATCCGACGGTAGTGTatcatctttaagcttattca	LRRK2
1606	12	40634484	40634501	AATATTGTTAAAATATAC	40634350	40634371	CCTCTTCATCTTTAAAATTTGT	1	40634372	40634483	TCAGAATGAGATATATTGTAATTTTTCAGATACAAAAAATAAATAACATTTAAATGCTACTTACAAGGAATCGCTAGGGAATGTAAACAATGCAGCACATGAAGCACAATTT	AATATTGTTAAAATATAC:CCTCTTCATCTTTAAAATTTGT:-:1606_-1	40634265	40634439	-	cctcttcatctttaaaatttgtCTTCAGCTTCCCGATATCCGACGGTAGTGTaatattgttaaaatatac	LRRK2
1607	12	40637280	40637297	GACGTCTTTGTATGCATA	40637410	40637431	AGCTATGAAAGCATTCCCTATG	1	40637298	40637409	TTTGAAAGGAGAACATGGTTACCTTATTGATAATTATGATCTCTTTAAATTCAGGCAATAATGTGGAAGTCCTCATGAGTGGCAATGTCAGGTGTTATAATATTGTGGTGGA	GACGTCTTTGTATGCATA:AGCTATGAAAGCATTCCCTATG:+:1607_5	40637332	40637503	+	agctatgaaagcattccctatgCTTCAGCTTCCCGATATCCGACGGTAGTGTgacgtctttgtatgcata	LRRK2
1608	12	40637482	40637500	TTAACTAAGAAACTCACCT	40637349	40637369	GGACTTCCACATTATTGCCTG	1	40637370	40637481	AATGTAAGCCTATGGAGCAAACAGCAACTCACTTCTTGAATTCTTTCACTCATAGGGAATGCTTTCATAGCTTCCACCACAATATTATAACACCTGACATTGCCACTCATGA	TTAACTAAGAAACTCACCT:GGACTTCCACATTATTGCCTG:-:1608_5	40637332	40637503	-	ggacttccacattattgcctgCTTCAGCTTCCCGATATCCGACGGTAGTGTttaactaagaaactcacct	LRRK2
1609	12	40637444	40637460	CAAGAAGTGAGTTGCTG	40637573	40637595	GCATATTGACATACTTTGAATGA	1	40637461	40637572	TTTGCTCCATAGGCTTACATTAGGTGAGTTTCTTAGTTAATATGTCATCACACACTGTATGATATACATATACATATAAAACATATATATGTTGCATAATAATGGATAAGTA	CAAGAAGTGAGTTGCTG:GCATATTGACATACTTTGAATGA:+:1609_3	40637332	40637503	+	gcatattgacatactttgaatgaCTTCAGCTTCCCGATATCCGACGGTAGTGTcaagaagtgagttgctg	LRRK2
1610	12	40643585	40643604	TTCCATGGATGAGAATTCAG	40643717	40643736	ATCTCAGCGCTCAGCTGTTT	1	40643605	40643716	CTAATGTTTCACTTAACTTTTAGGTAATTTTTTCAATATCCTGGTATTAAACGAAGTCCATGAGTTTGTGGTGAAAGCTGTGCAGCAGTACCCAGAGAATGCAGCATTGCAG	TTCCATGGATGAGAATTCAG:ATCTCAGCGCTCAGCTGTTT:+:1610_5	40643608	40643767	+	atctcagcgctcagctgtttCTTCAGCTTCCCGATATCCGACGGTAGTGTttccatggatgagaattcag	LRRK2
1611	12	40643826	40643845	TGAATGCTTCCATCTGTACA	40643694	40643713	CAATGCTGCATTCTCTGGGT	1	40643714	40643825	TATGATTCTCTTGTTACAATGTTCATATTTGATGTCAAATGCCTCTGTAAGAATCCCCTTTTTAGTGAAGTTACTTACTGAGGAGGGCCAAACAGCTGAGCGCTGAGATCTG	TGAATGCTTCCATCTGTACA:CAATGCTGCATTCTCTGGGT:-:1611_5	40643608	40643767	-	caatgctgcattctctgggtCTTCAGCTTCCCGATATCCGACGGTAGTGTtgaatgcttccatctgtaca	LRRK2
1612	12	40644966	40644983	AGAGTTGGTCAAACTGTT	40645096	40645117	GAGGGGGAAGAAGATAAATTGT	1	40644984	40645095	AAGTAGATAATATATATAATGTTTTTATATATTTTTCAATTTTTTTCAAGCTGAGACTATTTTCTTAAATCAAGATTTAGAGGAAAAGAATGAGAATCAAGAGAATGATGAT	AGAGTTGGTCAAACTGTT:GAGGGGGAAGAAGATAAATTGT:+:1612_5	40645014	40645196	+	gagggggaagaagataaattgtCTTCAGCTTCCCGATATCCGACGGTAGTGTagagttggtcaaactgtt	LRRK2
1613	12	40645167	40645182	TCCTACCTGCACGTGC	40645031	40645054	GATTTAAGAAAATAGTCTCAGCTT	1	40645055	40645166	TTGTTCTTTCTATGCCACGTTAATGCTTTGTAACAGGCTTCCAGCCAAAACAATTTATCTTCTTCCCCCTCATCATCATTCTCTTGATTCTCATTCTTTTCCTCTAAATCTT	TCCTACCTGCACGTGC:GATTTAAGAAAATAGTCTCAGCTT:-:1613_5	40645014	40645196	-	gatttaagaaaatagtctcagcttCTTCAGCTTCCCGATATCCGACGGTAGTGTtcctacctgcacgtgc	LRRK2
1614	12	40645146	40645164	AACGTGGCATAGAAAGAAC	40645277	40645297	GCTGGGCACTAAATAATCTCC	1	40645165	40645276	AAGCACGTGCAGGTAGGACTCTCATAAATATTAGAGTTATTCAAAATTATGTTTTCCAGTCATTTATATTTTGACAGATTTCTTTTTTCTCCCCTAATCCAGGAGGCCGCAT	AACGTGGCATAGAAAGAAC:GCTGGGCACTAAATAATCTCC:+:1614_5	40645014	40645196	+	gctgggcactaaataatctccCTTCAGCTTCCCGATATCCGACGGTAGTGTaacgtggcatagaaagaac	LRRK2
1615	12	40645174	40645191	CAGGTAGGACTCTCATAA	40645304	40645325	ACCAAAACAGTTTACATGAGAA	1	40645192	40645303	ATATTAGAGTTATTCAAAATTATGTTTTCCAGTCATTTATATTTTGACAGATTTCTTTTTTCTCCCCTAATCCAGGAGGCCGCATGCTGGGCACTAAATAATCTCCTTATGT	CAGGTAGGACTCTCATAA:ACCAAAACAGTTTACATGAGAA:+:1615_3	40645247	40645366	+	accaaaacagtttacatgagaaCTTCAGCTTCCCGATATCCGACGGTAGTGTcaggtaggactctcataa	LRRK2
1616	12	40645410	40645428	AAAGTTACGGTTAAGGTAT	40645277	40645297	GGAGATTATTTAGTGCCCAGC	1	40645298	40645409	TTTATAGGTATTGATTTAAAATATAACTGAAATTTTCTATCATATAAAATCAAAACTACTAACTGGCCATCTTCATCTCCAATCTTCTCATGTAAACTGTTTTGGTACATAA	AAAGTTACGGTTAAGGTAT:GGAGATTATTTAGTGCCCAGC:-:1616_5	40645247	40645366	-	ggagattatttagtgcccagcCTTCAGCTTCCCGATATCCGACGGTAGTGTaaagttacggttaaggtat	LRRK2
1617	12	40646648	40646667	AAGTGAGAATTTGAGATAGT	40646780	40646799	CATCTGCGAATGCATTGTCA	1	40646668	40646779	TATTTAAAAGATTACTACTAACATTTTGTTTGAATTTTTGAAAGTTTCCCAGCTCATAGGGAAGTGATGCTCTCCATGCTGATGCATTCTTCATCAAAGGAAGTTTTCCAGG	AAGTGAGAATTTGAGATAGT:CATCTGCGAATGCATTGTCA:+:1617_5	40646692	40646838	+	catctgcgaatgcattgtcaCTTCAGCTTCCCGATATCCGACGGTAGTGTaagtgagaatttgagatagt	LRRK2
1618	12	40646851	40646870	AATACCACAAAAATGTGTTT	40646719	40646738	AGCATCACTTCCCTATGAGC	1	40646739	40646850	CCCTTTATTTGAAAACATGGCCCACTGCTTACCATTTTGTTCTAAGAGAGTTGACAATGCATTCGCAGATGCCTGGAAAACTTCCTTTGATGAAGAATGCATCAGCATGGAG	AATACCACAAAAATGTGTTT:AGCATCACTTCCCTATGAGC:-:1618_5	40646692	40646838	-	agcatcacttccctatgagcCTTCAGCTTCCCGATATCCGACGGTAGTGTaataccacaaaaatgtgttt	LRRK2
1619	12	40651003	40651022	TGAAAATATGCTTTCATATC	40651135	40651154	GGCTGAAAGTGGCTGTAAAA	1	40651023	40651134	TATAAGTAACATTTTAAAAAATCTCAGTTAATTTCAGAAAAATACTGTTATCAAAAGGAATACACCTGAATGTTTTGGAGTTAATGCAGAAGCATATACATTCTCCTGAAGT	TGAAAATATGCTTTCATATC:GGCTGAAAGTGGCTGTAAAA:+:1619_3	40651030	40651199	+	ggctgaaagtggctgtaaaaCTTCAGCTTCCCGATATCCGACGGTAGTGTtgaaaatatgctttcatatc	LRRK2
1620	12	40651216	40651232	TTCTACCTGGCCCAATA	40651081	40651103	ACTCCAAAACATTCAGGTGTATT	1	40651104	40651215	TGATATATTCTGTACAAGTTAATGAATCTATATTACCTTCCTTCAAAAAGATGATTTAGCATTTTACAGCCACTTTCAGCCACTTCAGGAGAATGTATATGCTTCTGCATTA	TTCTACCTGGCCCAATA:ACTCCAAAACATTCAGGTGTATT:-:1620_5	40651030	40651199	-	actccaaaacattcaggtgtattCTTCAGCTTCCCGATATCCGACGGTAGTGTttctacctggcccaata	LRRK2
1621	12	40653243	40653261	ATCAGTCTTTCAATAAGCA	40653374	40653394	CGCTTCGAGCTATTTTACATT	1	40653262	40653373	TGCCAATTTTATATCCCCAGCAACACTTCCCTGGATATAATGGCAGCAGTGGTCCCCAAAATACTAACAGTTATGAAACGTCATGAGACATCATTACCAGTGCAGCTGGAGG	ATCAGTCTTTCAATAAGCA:CGCTTCGAGCTATTTTACATT:+:1621_5	40653262	40653426	+	cgcttcgagctattttacattCTTCAGCTTCCCGATATCCGACGGTAGTGTatcagtctttcaataagca	LRRK2
1622	12	40653483	40653502	AGTCTTTTAATATTTGCCTA	40653351	40653370	CCAGCTGCACTGGTAATGAT	1	40653371	40653482	GAATATTGCTATTTCATGAAAAATCAAAAATCCATTTAAATTGTTATCTCTTCCCACAATCAACTATGTAACTTACCAGGCACTATAAAATGTAAAATAGCTCGAAGCGCCT	AGTCTTTTAATATTTGCCTA:CCAGCTGCACTGGTAATGAT:-:1622_5	40653262	40653426	-	ccagctgcactggtaatgatCTTCAGCTTCCCGATATCCGACGGTAGTGTagtcttttaatatttgccta	LRRK2
1623	12	40657548	40657566	TTATAAGAAAATTCTTTCT	40657679	40657699	ACTGGTCCTAGCAGCTTTGAA	1	40657567	40657678	TTATTTATTTATCTGTGCATTTAGGCATGCCAGAAGAATCCAGGGAGGATACAGAATTTCATCATAAGCTAAATATGGTTAAAAAACAGTGTTTCAAGAATGATATTCACAA	TTATAAGAAAATTCTTTCT:ACTGGTCCTAGCAGCTTTGAA:+:1623_-1	40657571	40657723	+	actggtcctagcagctttgaaCTTCAGCTTCCCGATATCCGACGGTAGTGTttataagaaaattctttct	LRRK2
1624	12	40657789	40657805	CAAACGGAGAACAGAAA	40657654	40657676	GTGAATATCATTCTTGAAACACT	1	40657677	40657788	ACTTAGACTGAAAAAGCGCCCCTAGTTCTCCAAATTTAATATTTTAGTTAATAGTATAAATACAGAAAACTTATATTCAACATACCCTGTTCAAAGCTGCTAGGACCAGTTT	CAAACGGAGAACAGAAA:GTGAATATCATTCTTGAAACACT:-:1624_3	40657571	40657723	-	gtgaatatcattcttgaaacactCTTCAGCTTCCCGATATCCGACGGTAGTGTcaaacggagaacagaaa	LRRK2
1625	12	40668345	40668364	AAGATCTCATTTTTAACAGC	40668477	40668496	AGGTGCTATGGATTCAGTGC	1	40668365	40668476	GAGTATTCTTTTGATTTTAGTTCATTGGAAATCCTGGGATTCAGAAATGTGGATTAAAAGTAATTTCTTCTATTGTACATTTTCCTGATGCATTAGAGATGTTATCCCTGGA	AAGATCTCATTTTTAACAGC:AGGTGCTATGGATTCAGTGC:+:1625_5	40668365	40668549	+	aggtgctatggattcagtgcCTTCAGCTTCCCGATATCCGACGGTAGTGTaagatctcatttttaacagc	LRRK2
1626	12	40668582	40668598	AAGACATCCAGTCACCA	40668447	40668469	ATAACATCTCTAATGCATCAGGA	1	40668470	40668581	GCTAATGCCCTACAAAAATCTATTCTAAATCCTGAATTCAAATTGTACTGACCTTGGTCATCTGGATACATCTGCAGTGTGTGAAGCACTGAATCCATAGCACCTTCCAGGG	AAGACATCCAGTCACCA:ATAACATCTCTAATGCATCAGGA:-:1626_5	40668365	40668549	-	ataacatctctaatgcatcaggaCTTCAGCTTCCCGATATCCGACGGTAGTGTaagacatccagtcacca	LRRK2
1627	12	40668605	40668623	TTTTTCTTCAGTTTTGAGA	40668736	40668756	GCAAAAATTCTGGTTTCCAGC	1	40668624	40668735	TTTAAAACAATTCTTTTTTTTTATTTTCCTAGAAATTCAGTGTCTGGGTTTAAGTCTTATAGGATACTTGATTACAAAGAAGAATGTGTTCATAGGAACTGGACATCTGCTG	TTTTTCTTCAGTTTTGAGA:GCAAAAATTCTGGTTTCCAGC:+:1627_5	40668636	40668815	+	gcaaaaattctggtttccagcCTTCAGCTTCCCGATATCCGACGGTAGTGTtttttcttcagttttgaga	LRRK2
1628	12	40668846	40668864	ATTACACAAACTGCTCCAA	40668713	40668733	GCAGATGTCCAGTTCCTATGA	1	40668734	40668845	AAGTGAAATTCGCACAAGTTCCCAAATTCTTTCCAAGATAATGCACATACTTTAGTCTGTATTTCAGCAACATCCTTAAATCGGTATAAGCTGGAAACCAGAATTTTTGCCA	ATTACACAAACTGCTCCAA:GCAGATGTCCAGTTCCTATGA:-:1628_5	40668636	40668815	-	gcagatgtccagttcctatgaCTTCAGCTTCCCGATATCCGACGGTAGTGTattacacaaactgctccaa	LRRK2
1629	12	40671612	40671630	AAACTCTCTCTGCTTTATA	40671743	40671763	GCTGGTGCATCATTCATTTGA	1	40671631	40671742	CTGTTTATTCATTTTGCCTGTAATTGCTTATTTTATTATTTTTTTTCTTATACTTTTAGGGATTTCAGACAATCTTAGCAATCCTCAAATTGTCAGCATCTTTTTCTAAGCT	AAACTCTCTCTGCTTTATA:GCTGGTGCATCATTCATTTGA:+:1629_5	40671670	40671838	+	gctggtgcatcattcatttgaCTTCAGCTTCCCGATATCCGACGGTAGTGTaaactctctctgctttata	LRRK2
1630	12	40671822	40671839	TGCAAGTGAAAAACACTG	40671688	40671709	GCTAAGATTGTCTGAAATCCCT	1	40671710	40671821	TACCTGTTGATCCTTTTGTTCCATGATATTGGAAGACATTTGATGGAATATTACTAAGTCAAATGAATGATGCACCAGCAGCTTAGAAAAAGATGCTGACAATTTGAGGATT	TGCAAGTGAAAAACACTG:GCTAAGATTGTCTGAAATCCCT:-:1630_5	40671670	40671838	-	gctaagattgtctgaaatccctCTTCAGCTTCCCGATATCCGACGGTAGTGTtgcaagtgaaaaacactg	LRRK2
1631	12	40671775	40671793	TCCATCAAATGTCTTCCAA	40671906	40671926	GTTGCAAGTGTTTTGCAAAAG	1	40671794	40671905	TATCATGGAACAAAAGGATCAACAGGTACAGTGTTTTTCACTTGCATCCTAAATGTTATGTATTTATCTGACTCTAATTCTCATTTCCACTCTTTTTAGTTTCTAAACCTCT	TCCATCAAATGTCTTCCAA:GTTGCAAGTGTTTTGCAAAAG:+:1631_5	40671670	40671838	+	gttgcaagtgttttgcaaaagCTTCAGCTTCCCGATATCCGACGGTAGTGTtccatcaaatgtcttccaa	LRRK2
1632	12	40671827	40671845	TTTTTCACTTGCATCCTAA	40671958	40671978	GCTAGAGAGAGCGTGTGATCA	1	40671846	40671957	ATGTTATGTATTTATCTGACTCTAATTCTCATTTCCACTCTTTTTAGTTTCTAAACCTCTGTTGCAAGTGTTTTGCAAAAGTAGCTATGGATGATTACTTAAAAAATGTGAT	TTTTTCACTTGCATCCTAA:GCTAGAGAGAGCGTGTGATCA:+:1632_5	40671873	40672083	+	gctagagagagcgtgtgatcaCTTCAGCTTCCCGATATCCGACGGTAGTGTtttttcacttgcatcctaa	LRRK2
1633	12	40672030	40672046	ATCCCTCCTTTGCTTGA	40671895	40671917	AACACTTGCAACAGAGGTTTAGA	1	40671918	40672029	TTGGCATCTGCTCCCAATAGAAGCAAGCATTCAACCATGATGCTGTTATTCTGATCACACGCTCTCTCTAGCATCACATTTTTTAAGTAATCATCCATAGCTACTTTTGCAA	ATCCCTCCTTTGCTTGA:AACACTTGCAACAGAGGTTTAGA:-:1633_5	40671873	40672083	-	aacacttgcaacagaggtttagaCTTCAGCTTCCCGATATCCGACGGTAGTGTatccctcctttgcttga	LRRK2
1634	12	40671993	40672009	TGGTTGAATGCTTGCTT	40672122	40672144	CCTGCCATTGTGTATCTCTTACT	1	40672010	40672121	CTATTGGGAGCAGATGCCAATCAAGCAAAGGAGGGATCTTCTTTAATTTGTCAGGTAAATATTCAAGGCCTCACTTTTGTCTTTGCTCAGTATTCTTATAGAATGTAAGAGC	TGGTTGAATGCTTGCTT:CCTGCCATTGTGTATCTCTTACT:+:1634_5	40671873	40672083	+	cctgccattgtgtatctcttactCTTCAGCTTCCCGATATCCGACGGTAGTGTtggttgaatgcttgctt	LRRK2
1635	12	40677624	40677643	AAAAGGAAGAAAAATGTAGA	40677756	40677775	CGTTGACGATAAGCATTGGG	1	40677644	40677755	TTTTTAATATACTTAATTTTTTTTCTTTAATAGGTATGTGAGAAAGAGAGCAGTCCCAAATTGGTGGAACTCTTACTGAATAGTGGATCTCGTGAACAAGATGTACGAAAAG	AAAAGGAAGAAAAATGTAGA:CGTTGACGATAAGCATTGGG:+:1635_5	40677657	40677955	+	cgttgacgataagcattgggCTTCAGCTTCCCGATATCCGACGGTAGTGTaaaaggaagaaaaatgtaga	LRRK2
1636	12	40677863	40677882	GAAGGTTCAACTTTTCCTAT	40677731	40677750	CGTACATCTTGTTCACGAGA	1	40677751	40677862	ACAAAATCCTCCAAGGCAAATGCTATTGTTGGCCACATCCAGGGCCAGCCTCCTTAAGAGCAAGCTGATGATCTGGCTGTCACCTTTCCCAATGCTTATCGTCAACGCTTTT	GAAGGTTCAACTTTTCCTAT:CGTACATCTTGTTCACGAGA:-:1636_5	40677657	40677955	-	cgtacatcttgttcacgagaCTTCAGCTTCCCGATATCCGACGGTAGTGTgaaggttcaacttttcctat	LRRK2
1637	12	40677805	40677820	CTTAAGGAGGCTGGCC	40677933	40677956	CAAGTAAGTAACAAGGAGAATATT	1	40677821	40677932	CTGGATGTGGCCAACAATAGCATTTGCCTTGGAGGATTTTGTATAGGAAAAGTTGAACCTTCTTGGCTTGGTCCTTTATTTCCAGATAAGACTTCTAATTTAAGGAAACAAA	CTTAAGGAGGCTGGCC:CAAGTAAGTAACAAGGAGAATATT:+:1637_5	40677657	40677955	+	caagtaagtaacaaggagaatattCTTCAGCTTCCCGATATCCGACGGTAGTGTcttaaggaggctggcc	LRRK2
1638	12	40678026	40678042	TGGCTTAAGGTCCCTCA	40677891	40677913	AGTCTTATCTGGAAATAAAGGAC	1	40677914	40678025	AACTGGCATGAATAACCACTAAAAGACTAGTGACTTAAAAAAATACTATTAAAAATAAGAATTGTAAAAAATATTCTCCTTGTTACTTACTTGTTTGTTTCCTTAAATTAGA	TGGCTTAAGGTCCCTCA:AGTCTTATCTGGAAATAAAGGAC:-:1638_5	40677657	40677955	-	agtcttatctggaaataaaggacCTTCAGCTTCCCGATATCCGACGGTAGTGTtggcttaaggtccctca	LRRK2
1639	12	40681085	40681104	GGTCCTATGTATGTTTATTT	40681217	40681236	AACAGCCTCAGGCAGCGATG	1	40681105	40681216	TTGCATAATTGTTGATTTCTAAGTTGCTGGTGTATCTCTTATTTTCAGATATAGCATCTACACTAGCAAGAATGGTGATCAGATATCAGATGAAAAGTGCTGTGGAAGAAGG	GGTCCTATGTATGTTTATTT:AACAGCCTCAGGCAGCGATG:+:1639_5	40681133	40681361	+	aacagcctcaggcagcgatgCTTCAGCTTCCCGATATCCGACGGTAGTGTggtcctatgtatgtttattt	LRRK2
1640	12	40681322	40681340	TTCACTATCCAGGTCATCA	40681189	40681209	CCACAGCACTTTTCATCTGAT	1	40681210	40681321	CTTTGAGCAAACACACTGTCCATAGAAGAGTCAGGAATAAAGGTCCATTCATCAAATTTAGACAGCACATCTTCAGAAAAATTTCCATCGCTGCCTGAGGCTGTTCCTTCTT	TTCACTATCCAGGTCATCA:CCACAGCACTTTTCATCTGAT:-:1640_5	40681133	40681361	-	ccacagcacttttcatctgatCTTCAGCTTCCCGATATCCGACGGTAGTGTttcactatccaggtcatca	LRRK2
1641	12	40681302	40681318	GACAGTGTGTTTGCTCA	40681431	40681453	ATCTGGAAAAACTTGAGTAGAAA	1	40681319	40681430	AAGTGATGACCTGGATAGTGAAGGTATTTATTATAAAAAAAAACCCTTTATGCTTTATATTTACACACTGACATTGAACAATAGGACCCAAGACAAAAACCTGACCTAAATC	GACAGTGTGTTTGCTCA:ATCTGGAAAAACTTGAGTAGAAA:+:1641_5	40681133	40681361	+	atctggaaaaacttgagtagaaaCTTCAGCTTCCCGATATCCGACGGTAGTGTgacagtgtgtttgctca	LRRK2
1642	12	40687300	40687318	AAGCTTTTTGTATTCACCT	40687431	40687451	GCTCACCAAATTTGCAAAGAC	1	40687319	40687430	TCATGTTATTTTATCATTTTCAAAATAGGAAGTGAAGGCTCATTTCTTGTGAAAAAGAAATCTAATTCAATTAGTGTAGGAGAATTTTACCGAGATGCCGTATTACAGCGTT	AAGCTTTTTGTATTCACCT:GCTCACCAAATTTGCAAAGAC:+:1642_5	40687327	40687485	+	gctcaccaaatttgcaaagacCTTCAGCTTCCCGATATCCGACGGTAGTGTaagctttttgtattcacct	LRRK2
1643	12	40687542	40687561	CCTACCAATTGTTCCTAGCT	40687410	40687429	ACGCTGTAATACGGCATCTC	1	40687430	40687541	TTGGCATAAATTTTAGTTATCAAGAGAATGTCAGCAGCAAAACACAACATAATCACAATTGCACAATTTAACTTACCAAGGAATTGGAATGTCTTTGCAAATTTGGTGAGCA	CCTACCAATTGTTCCTAGCT:ACGCTGTAATACGGCATCTC:-:1643_5	40687327	40687485	-	acgctgtaatacggcatctcCTTCAGCTTCCCGATATCCGACGGTAGTGTcctaccaattgttcctagct	LRRK2
1645	12	40688735	40688753	AATATCTATTTACTTATGA	40688602	40688622	AATTGCTGTCATTTATTGGAG	1	40688623	40688734	TTACATCCAAATACTTACTGAGTGAATCATCTGAAGATAATATTTTTCTTTTTCGCTTCAGTAAATCTTCATGATCAAAAATGGGCCCCTATTAAAAAATAATTTATAATAA	AATATCTATTTACTTATGA:AATTGCTGTCATTTATTGGAG:-:1645_-1	40688627	40688736	-	aattgctgtcatttattggagCTTCAGCTTCCCGATATCCGACGGTAGTGTaatatctatttacttatga	LRRK2
1644	12	40688606	40688624	AATAAATGACAGCAATTTT	40688737	40688757	ATAAGTAAATAGATATTTTGG	1	40688625	40688736	ATTATAAATTATTTTTTAATAGGGGCCCATTTTTGATCATGAAGATTTACTGAAGCGAAAAAGAAAAATATTATCTTCAGATGATTCACTCAGTAAGTATTTGGATGTAATC	AATAAATGACAGCAATTTT:ATAAGTAAATAGATATTTTGG:+:1644_-1	40688627	40688736	+	ataagtaaatagatattttggCTTCAGCTTCCCGATATCCGACGGTAGTGTaataaatgacagcaatttt	LRRK2
1646	12	40689140	40689156	TGATTGCTAGGAGGTGC	40689269	40689291	CATTTCTTCTCTGGCTTCTGAGA	1	40689157	40689268	TCACTAAACTTTTACTACATGAATTTAAATTATTTGCTTATATTTCCATTGTTTGTTTGTTTTTGACAAAAGGGTCATCAAAACTTCAATCCCATATGAGGCATTCAGACAG	TGATTGCTAGGAGGTGC:CATTTCTTCTCTGGCTTCTGAGA:+:1646_5	40689209	40689466	+	catttcttctctggcttctgagaCTTCAGCTTCCCGATATCCGACGGTAGTGTtgattgctaggaggtgc	LRRK2
1647	12	40689379	40689397	AGCTTTTCAAGATGCTCCA	40689246	40689266	GTCTGAATGCCTCATATGGGA	1	40689267	40689378	AATGAACACTTATACAGCATTTCTGGCTTAGGGCATCAATATCTCTTAGTTCATTTGCTGAAAGGTCTAGTGATGTAATATATTCTCTCTCAGAAGCCAGAGAAGAAATGCT	AGCTTTTCAAGATGCTCCA:GTCTGAATGCCTCATATGGGA:-:1647_5	40689209	40689466	-	gtctgaatgcctcatatgggaCTTCAGCTTCCCGATATCCGACGGTAGTGTagcttttcaagatgctcca	LRRK2
1648	12	40689348	40689364	CTAAGCCAGAAATGCTG	40689477	40689499	GACATTTGAAGAGCTTTTGTATT	1	40689365	40689476	TATAAGTGTTCATTTGGAGCATCTTGAAAAGCTGGAGCTTCACCAGAATGCACTCACGAGCTTTCCACAACAGCTATGTGAAGTAAATTTAATTTATCCTTGTAACTTTCAA	CTAAGCCAGAAATGCTG:GACATTTGAAGAGCTTTTGTATT:+:1648_5	40689209	40689466	+	gacatttgaagagcttttgtattCTTCAGCTTCCCGATATCCGACGGTAGTGTctaagccagaaatgctg	LRRK2
1649	12	40691998	40692016	GTTCCTCAGATGGTTCACT	40692129	40692149	GCTAATCTTGATGTCTCTCGA	1	40692017	40692128	TTAGAATTTTAAACTATTGTCTTTTCAGACTCTGAAGAGTTTGACACATTTGGACTTGCACAGTAATAAATTTACATCATTTCCTTCTTATTTGTTGAAAATGAGTTGTATT	GTTCCTCAGATGGTTCACT:GCTAATCTTGATGTCTCTCGA:+:1649_5	40692025	40692315	+	gctaatcttgatgtctctcgaCTTCAGCTTCCCGATATCCGACGGTAGTGTgttcctcagatggttcact	LRRK2
1650	12	40692190	40692208	TGTTTCAGAGTTGGACATT	40692057	40692077	GTGCAAGTCCAAATGTGTCAA	1	40692078	40692189	TCACTGTAGGATCTAAAACCACTGAGGGTCCAATGTCATTTCGAGAGACATCAAGATTAGCAATACAACTCATTTTCAACAAATAAGAAGGAAATGATGTAAATTTATTACT	TGTTTCAGAGTTGGACATT:GTGCAAGTCCAAATGTGTCAA:-:1650_5	40692025	40692315	-	gtgcaagtccaaatgtgtcaaCTTCAGCTTCCCGATATCCGACGGTAGTGTtgtttcagagttggacatt	LRRK2
1651	12	40692162	40692179	CCCTCAGTGGTTTTAGAT	40692292	40692313	AAGGGTAAGAAAGAGCTCATTA	1	40692180	40692291	CCTACAGTGAAATGTCCAACTCTGAAACAGTTTAACCTGTCATATAACCAGCTGTCTTTTGTACCTGAGAACCTCACTGATGTGGTAGAGAAACTGGAGCAGCTCATTTTAG	CCCTCAGTGGTTTTAGAT:AAGGGTAAGAAAGAGCTCATTA:+:1651_5	40692025	40692315	+	aagggtaagaaagagctcattaCTTCAGCTTCCCGATATCCGACGGTAGTGTccctcagtggttttagat	LRRK2
1652	12	40692376	40692394	ACCATGTTGTTAAAACTCA	40692243	40692263	CACATCAGTGAGGTTCTCAGG	1	40692264	40692375	TTGCTATAAAAATGTCAGCATATTTTGTTAACATCAGCATATTTAGGCAACCCTTTTATTTTTAATGAGCTCTTTCTTACCCTTCTAAAATGAGCTGCTCCAGTTTCTCTAC	ACCATGTTGTTAAAACTCA:CACATCAGTGAGGTTCTCAGG:-:1652_5	40692025	40692315	-	cacatcagtgaggttctcaggCTTCAGCTTCCCGATATCCGACGGTAGTGTaccatgttgttaaaactca	LRRK2
1653	12	40692819	40692835	GCTGTTCTTTGAAAGCA	40692948	40692970	AAGGAACTGAAGATTTTAAACCT	1	40692836	40692947	AATTGTTTTTGATATTTTTTCTTTAAAGCATATGAATTTATGCAATTTAATCATTATCTTGTCTCTTGTGACTAGAAATAAAATATCAGGGATATGCTCCCCCTTGAGACTG	GCTGTTCTTTGAAAGCA:AAGGAACTGAAGATTTTAAACCT:+:1653_3	40692891	40693079	+	aaggaactgaagattttaaacctCTTCAGCTTCCCGATATCCGACGGTAGTGTgctgttctttgaaagca	LRRK2
1654	12	40693059	40693076	CCACACAGAACACTTACC	40692925	40692946	AGTCTCAAGGGGGAGCATATCC	1	40692947	40693058	AAGAAAATTCATTCTGGCACTGAAACTCTCCACTTTAGGACAAGCCTCAAGAAAGTTCTCTGATAGGGATGAAATGTGGTTCTTACTAAGGTTTAAAATCTTCAGTTCCTTC	CCACACAGAACACTTACC:AGTCTCAAGGGGGAGCATATCC:-:1654_5	40692891	40693079	-	agtctcaagggggagcatatccCTTCAGCTTCCCGATATCCGACGGTAGTGTccacacagaacacttacc	LRRK2
1655	12	40693013	40693029	GGCTTGTCCTAAAGTGG	40693142	40693164	ATTTAAAAGTGGCATTTCAGTTT	1	40693030	40693141	AGAGTTTCAGTGCCAGAATGAATTTTCTTGGTAAGTGTTCTGTGTGGGTCTCCTCCTTACCAGGCCCTCTAAGTTGTACAAGATGAGTCATATATGGACCCTTTAGTTGTGG	GGCTTGTCCTAAAGTGG:ATTTAAAAGTGGCATTTCAGTTT:+:1655_5	40692891	40693079	+	atttaaaagtggcatttcagtttCTTCAGCTTCCCGATATCCGACGGTAGTGTggcttgtcctaaagtgg	LRRK2
1656	12	40696550	40696569	TTAAAATGATTAAAATGTTT	40696682	40696701	ACAGTAAGTTTATTGTTATT	1	40696570	40696681	ATCTCATTTTTTTTCTTTTAGCTGCTATGCCTTTCTTGCCTCCTTCTATGACAATCCTAAAATTATCTCAGAACAAATTTTCCTGTATTCCAGAAGCAATTTTAAATCTTCC	TTAAAATGATTAAAATGTTT:ACAGTAAGTTTATTGTTATT:+:1656_-1	40696571	40696704	+	acagtaagtttattgttattCTTCAGCTTCCCGATATCCGACGGTAGTGTttaaaatgattaaaatgttt	LRRK2
1657	12	40696739	40696757	AAATCGAAATCATGTTTCT	40696606	40696626	GGATTGTCATAGAAGGAGGCA	1	40696627	40696738	AAAGGTTCTGTTCCAGCTAATGTGCTTTTAAAATTAAAATAACAATAAACTTACTGTGGAAGATTTAAAATTGCTTCTGGAATACAGGAAAATTTGTTCTGAGATAATTTTA	AAATCGAAATCATGTTTCT:GGATTGTCATAGAAGGAGGCA:-:1657_5	40696571	40696704	-	ggattgtcatagaaggaggcaCTTCAGCTTCCCGATATCCGACGGTAGTGTaaatcgaaatcatgtttct	LRRK2
1658	12	40697669	40697688	TGGGGAAAATTATTTGTGAT	40697801	40697820	CGCACACTGGAAATCTTTGA	1	40697689	40697800	GTTATTTCATGTATTTTGGAAATACTCATTTGGTTTATGTCTTTTCTGTGTATTGTTTTAGCTTGCGGTCTTTAGATATGAGCAGCAATGATATTCAGTACCTACCAGGTCC	TGGGGAAAATTATTTGTGAT:CGCACACTGGAAATCTTTGA:+:1658_5	40697730	40697956	+	cgcacactggaaatctttgaCTTCAGCTTCCCGATATCCGACGGTAGTGTtggggaaaattatttgtgat	LRRK2
1659	12	40697887	40697905	TTCTCTACTCTAGACCATA	40697754	40697774	GCTGCTCATATCTAAAGACCG	1	40697775	40697886	AATATGCTTTTTCACTCAAGTCCAAGATGCTGATCTGATTATGGCTAAATAAGAGTTCCCTTAAGTTCAAAGATTTCCAGTGTGCGGGACCTGGTAGGTACTGAATATCATT	TTCTCTACTCTAGACCATA:GCTGCTCATATCTAAAGACCG:-:1659_5	40697730	40697956	-	gctgctcatatctaaagaccgCTTCAGCTTCCCGATATCCGACGGTAGTGTttctctactctagaccata	LRRK2
1660	12	40697868	40697884	TTGAGTGAAAAAGCATA	40697997	40698019	ATTTTAAGTGATATTTAGCTTCT	1	40697885	40697996	TTTATGGTCTAGAGTAGAGAAACTGCATCTTTCTCACAATAAACTGAAAGAGGTAAGACGATTATTGCCACTTAAAAAATATACTTTATGATTTGCATCATTACAAATTATC	TTGAGTGAAAAAGCATA:ATTTTAAGTGATATTTAGCTTCT:+:1660_-1	40697730	40697956	+	attttaagtgatatttagcttctCTTCAGCTTCCCGATATCCGACGGTAGTGTttgagtgaaaaagcata	LRRK2
1661	12	40699545	40699561	TCCTTCCCACCAACAGG	40699674	40699696	GGGAAATTAAGCAAAATATGGGA	1	40699562	40699673	TTTTGCCCTTTTTTTTCCCATTAAGATTCCTCCTGAGATTGGCTGTCTTGAAAATCTGACATCTCTGGATGTCAGTTACAACTTGGAACTAAGATCCTTTCCCAATGAAATG	TCCTTCCCACCAACAGG:GGGAAATTAAGCAAAATATGGGA:+:1661_5	40699567	40699788	+	gggaaattaagcaaaatatgggaCTTCAGCTTCCCGATATCCGACGGTAGTGTtccttcccaccaacagg	LRRK2
1662	12	40699750	40699768	CTTATGATGTCTTTGGCTT	40699617	40699637	ACTGACATCCAGAGATGTCAG	1	40699638	40699749	TACATCCTATATGTTTAAAATCAAAGTTAAGATGCAGTTCATCCAAAGGAAGATCCCATATTTTGCTTAATTTCCCCATTTCATTGGGAAAGGATCTTAGTTCCAAGTTGTA	CTTATGATGTCTTTGGCTT:ACTGACATCCAGAGATGTCAG:-:1662_5	40699567	40699788	-	actgacatccagagatgtcagCTTCAGCTTCCCGATATCCGACGGTAGTGTcttatgatgtctttggctt	LRRK2
1663	12	40699730	40699748	TTTTAAACATATAGGATGT	40699861	40699881	GGAAAAATAAATAGTAATATT	1	40699749	40699860	AAAGCCAAAGACATCATAAGGTTAGATAATTTTTTTCTATTTGGTTTTACTAAATTTATTTCAGATTTTCTACTCTCTGTGACTTTGATGGACATATATTGTTACTATTTAG	TTTTAAACATATAGGATGT:GGAAAAATAAATAGTAATATT:+:1663_-1	40699567	40699788	+	ggaaaaataaatagtaatattCTTCAGCTTCCCGATATCCGACGGTAGTGTttttaaacatataggatgt	LRRK2
1664	12	40702203	40702221	ACTCACCTAAATCTCAAGT	40702334	40702354	ATACTGGGAGTGGTAAAACCA	1	40702222	40702333	ATACTTTTAAGCAGTTTATTATTTTATTTTTATCTTTCAAATACTAGGTTTCTTCAACAGCGATTAAAAAAGGCTGTGCCTTATAACCGAATGAAACTTATGATTGTGGGAA	ACTCACCTAAATCTCAAGT:ATACTGGGAGTGGTAAAACCA:+:1664_5	40702249	40702518	+	atactgggagtggtaaaaccaCTTCAGCTTCCCGATATCCGACGGTAGTGTactcacctaaatctcaagt	LRRK2
1665	12	40702431	40702448	ATTTGGATAGGCCAGTCT	40702297	40702318	GTTTCATTCGGTTATAAGGCAC	1	40702319	40702430	TTCACATCTATGCCAACTGTGGCACTTTGCATTCCAAGATCTGATTTCTTGGTTTTCATTAATTGCTGCAATAAGGTGGTTTTACCACTCCCAGTATTTCCCACAATCATAA	ATTTGGATAGGCCAGTCT:GTTTCATTCGGTTATAAGGCAC:-:1665_5	40702249	40702518	-	gtttcattcggttataaggcacCTTCAGCTTCCCGATATCCGACGGTAGTGTatttggataggccagtct	LRRK2
1666	12	40702411	40702428	ACAGTTGGCATAGATGTG	40702541	40702562	GTTTGGAACAGGGATTCAAAAA	1	40702429	40702540	AAAGACTGGCCTATCCAAATAAGAGACAAAAGAAAGAGAGATCTCGTCCTAAATGTGTGGGATTTTGCAGGTATTTCTTTCTATAGAATTTTAAAATTCACTTTTACCATTT	ACAGTTGGCATAGATGTG:GTTTGGAACAGGGATTCAAAAA:+:1666_5	40702249	40702518	+	gtttggaacagggattcaaaaaCTTCAGCTTCCCGATATCCGACGGTAGTGTacagttggcatagatgtg	LRRK2
1667	12	40702821	40702840	GTATTATTCTCCCAGATTTT	40702953	40702972	GAGCATTGTACCTTGCTGTC	1	40702841	40702952	TTTTTAAAAAAGGATTCTTGCCTGTCGTTTGAAAGATTAAAAAAATTTGTCTCTAATCTTTATTTAGGTCGTGAGGAATTCTATAGTACTCATCCCCATTTTATGACGCAGC	GTATTATTCTCCCAGATTTT:GAGCATTGTACCTTGCTGTC:+:1667_5	40702888	40703055	+	gagcattgtaccttgctgtcCTTCAGCTTCCCGATATCCGACGGTAGTGTgtattattctcccagatttt	LRRK2
1668	12	40703062	40703081	AGACACATGAATTATTTTCT	40702930	40702949	GCGTCATAAAATGGGGATGA	1	40702950	40703061	ATTTTCAAATGATCAGAACAAATCACCTTTATATTGAAGAGCCAAGGCTTCATGGCATCAACTTCAGCCTGTCCCTTGCTGAGGTCATAGACAGCAAGGTACAATGCTCGCT	AGACACATGAATTATTTTCT:GCGTCATAAAATGGGGATGA:-:1668_3	40702888	40703055	-	gcgtcataaaatggggatgaCTTCAGCTTCCCGATATCCGACGGTAGTGTagacacatgaattattttct	LRRK2
1669	12	40704195	40704212	AAAGCAAACACAAGAGGG	40704325	40704346	CAAGGAACTCCTGAATAAGCGA	1	40704213	40704324	TTTTGTGTCTTTCCCTCCAGGCTCGCGCTTCTTCTTCCCCTGTGATTCTCGTTGGCACACATTTGGATGTTTCTGATGAGAAGCAACGCAAAGCCTGCATGAGTAAAATCAC	AAAGCAAACACAAGAGGG:CAAGGAACTCCTGAATAAGCGA:+:1669_5	40704213	40704471	+	caaggaactcctgaataagcgaCTTCAGCTTCCCGATATCCGACGGTAGTGTaaagcaaacacaagaggg	LRRK2
1670	12	40704435	40704452	CCTTGAAATTAAGGCTCT	40704301	40704322	GATTTTACTCATGCAGGCTTTG	1	40704323	40704434	CGTTTATGATGGTTTTCCGAAGTTTTGCCAAAGCATCAGATTCCTCGGTGGCATTCACAAAGTGGTAATCTCGTATGGCAGGGAACCCTCGCTTATTCAGGAGTTCCTTGGT	CCTTGAAATTAAGGCTCT:GATTTTACTCATGCAGGCTTTG:-:1670_5	40704213	40704471	-	gattttactcatgcaggctttgCTTCAGCTTCCCGATATCCGACGGTAGTGTccttgaaattaaggctct	LRRK2
1671	12	40704404	40704420	TTGGCAAAACTTCGGAA	40704533	40704555	ACTCACTTAAAATTGTGGGTTTT	1	40704421	40704532	AACCATCATAAACGAGAGCCTTAATTTCAAGGTAACATGGTAGGCTGGTAGAGAAATGTAATTTATTGATTCTCAACTGCCTAGAAATGTCAGAAATTTTGAGAAGTGAGCA	TTGGCAAAACTTCGGAA:ACTCACTTAAAATTGTGGGTTTT:+:1671_5	40704213	40704471	+	actcacttaaaattgtgggttttCTTCAGCTTCCCGATATCCGACGGTAGTGTttggcaaaacttcggaa	LRRK2
1672	12	40707708	40707724	TGCCAACCATTTGACAA	40707837	40707859	ATTTTATCGGAGCGTAAAAATGT	1	40707725	40707836	ATACACAAATAAAATAGATTTTTACGGCTTGTCATTTGTAATTTCATAGATCCGAGATCAGCTTGTTGTTGGACAGCTGATTCCAGACTGCTATGTAGAACTTGAAAAAATC	TGCCAACCATTTGACAA:ATTTTATCGGAGCGTAAAAATGT:+:1672_5	40707754	40707995	+	attttatcggagcgtaaaaatgtCTTCAGCTTCCCGATATCCGACGGTAGTGTtgccaaccatttgacaa	LRRK2
1673	12	40707941	40707956	AACTGCGTGAGGAAGC	40707805	40707828	CAAGTTCTACATAGCAGTCTGGAA	1	40707829	40707940	TCATTTTCATCTAACTGCAGCTGATTTTCTCTCACTAGTTGTAATAATCGTTTCCGGTCAATTACGGGAAATTCAATTGGCACATTTTTACGCTCCGATAAAATGATTTTTT	AACTGCGTGAGGAAGC:CAAGTTCTACATAGCAGTCTGGAA:-:1673_5	40707754	40707995	-	caagttctacatagcagtctggaaCTTCAGCTTCCCGATATCCGACGGTAGTGTaactgcgtgaggaagc	LRRK2
1674	12	40707876	40707892	GTAATTGACCGGAAACG	40708005	40708027	GCTCAGCTGTAGTAACTTATAAA	1	40707893	40708004	ATTATTACAACTAGTGAGAGAAAATCAGCTGCAGTTAGATGAAAATGAGCTTCCTCACGCAGTTCACTTTCTAAATGAATCAGGTTTGTGTTTTTCGTTCCTTATTTTCAAA	GTAATTGACCGGAAACG:GCTCAGCTGTAGTAACTTATAAA:+:1674_5	40707754	40707995	+	gctcagctgtagtaacttataaaCTTCAGCTTCCCGATATCCGACGGTAGTGTgtaattgaccggaaacg	LRRK2
1675	12	40708962	40708981	TGATATTTGTTCTAGATTCC	40709094	40709113	ATGGCACAGGTTGGTGTCTT	1	40708982	40709093	ATGTTTCACTGTTTGATGACTTTTTACTACAGGAGTCCTTCTTCATTTTCAAGACCCAGCACTGCAGTTAAGTGACTTGTACTTTGTGGAACCCAAGTGGCTTTGTAAAATC	TGATATTTGTTCTAGATTCC:ATGGCACAGGTTGGTGTCTT:+:1675_5	40708994	40709122	+	atggcacaggttggtgtcttCTTCAGCTTCCCGATATCCGACGGTAGTGTtgatatttgttctagattcc	LRRK2
1676	12	40709205	40709223	CCAAATTCACAAAAGTTTC	40709072	40709092	ATTTTACAAAGCCACTTGGGT	1	40709093	40709204	TGCCTTAACTAAACCCAAATTCTAAAATGCTCAATGCTCTGGGCGCCATCTGTTCTATGCTTTGACCATAACCCCCGTGCCACAAAAATAAAAGACACCAACCTGTGCCATG	CCAAATTCACAAAAGTTTC:ATTTTACAAAGCCACTTGGGT:-:1676_5	40708994	40709122	-	attttacaaagccacttgggtCTTCAGCTTCCCGATATCCGACGGTAGTGTccaaattcacaaaagtttc	LRRK2
1677	12	40713710	40713729	CAAAGAGACATAAAATGCTT	40713842	40713861	CGCGTAGAGATGTGGAAAAA	1	40713730	40713841	TAAATTTGCAACATTTCAGAAAATAAATTTTAGTGATTATTTATGACTCGAATCTTTCAGATTTTGACAGTGAAAGTGGAAGGTTGTCCAAAACACCCTAAGGGCATTATTT	CAAAGAGACATAAAATGCTT:CGCGTAGAGATGTGGAAAAA:+:1677_5	40713770	40713997	+	cgcgtagagatgtggaaaaaCTTCAGCTTCCCGATATCCGACGGTAGTGTcaaagagacataaaatgctt	LRRK2
1678	12	40713946	40713965	AGCAAATATTCTTCTCCTAT	40713814	40713833	CCCTTAGGGTGTTTTGGACA	1	40713834	40713945	TGGCAAAGCAATCTGGAATTTTTCTAGGAGCTTAAAATACTGTGACATGTAGTTCTTTGGAAATTTCCTTTTTTTTGAAAGAAATTTTTCCACATCTCTACGCGAAATAATG	AGCAAATATTCTTCTCCTAT:CCCTTAGGGTGTTTTGGACA:-:1678_5	40713770	40713997	-	cccttagggtgttttggacaCTTCAGCTTCCCGATATCCGACGGTAGTGTagcaaatattcttctcctat	LRRK2
1679	12	40713924	40713940	AAAATTCCAGATTGCTT	40714053	40714075	GTCTATAATAGATGTATTAAATA	1	40713941	40714052	TGCCAATAGGAGAAGAATATTTGCTGGTTCCAAGCAGGTAAAGAAAACCTTAAAAAATTAATTGCTACATGGAAATTCACTATCTATTCTTTTAATTGTCAAACTAACTGTA	AAAATTCCAGATTGCTT:GTCTATAATAGATGTATTAAATA:+:1679_-1	40713770	40713997	+	gtctataatagatgtattaaataCTTCAGCTTCCCGATATCCGACGGTAGTGTaaaattccagattgctt	LRRK2
1680	12	40714792	40714809	GTGTTTTGTGAGGCTGTA	40714922	40714943	CAATGGGATTTTGGTCAAGATT	1	40714810	40714921	TAACCATAGTGTCCTTTTGCCTTTAGTTTGTCTGACCACAGGCCTGTGATAGAGCTTCCCCATTGTGAGAACTCTGAAATTATCATCCGACTATATGAAATGCCTTATTTTC	GTGTTTTGTGAGGCTGTA:CAATGGGATTTTGGTCAAGATT:+:1680_5	40714816	40715010	+	caatgggattttggtcaagattCTTCAGCTTCCCGATATCCGACGGTAGTGTgtgttttgtgaggctgta	LRRK2
1681	12	40714985	40715004	CATTAGATACTTACCTCTCC	40714853	40714872	ATGGGGAAGCTCTATCACAG	1	40714873	40714984	CTGAAAGCATGTAAGGTGAAATCTCAAGTAATCGATTGATTAATCTTGACCAAAATCCCATTGGAAAATAAGGCATTTCATATAGTCGGATGATAATTTCAGAGTTCTCACA	CATTAGATACTTACCTCTCC:ATGGGGAAGCTCTATCACAG:-:1681_5	40714816	40715010	-	atggggaagctctatcacagCTTCAGCTTCCCGATATCCGACGGTAGTGTcattagatacttacctctcc	LRRK2
1682	12	40714961	40714978	AGATTTCACCTTACATGC	40715091	40715112	CCATTTTCTCAGAGTTTACTTG	1	40714979	40715090	TTTCAGGGAGAGGTAAGTATCTAATGAAGACTTATTAGATTTTTAGAGACTATTAATTTAGACTTATTAATTTTTAGAGAAATTAGGGAGATGGCATATGAAAAGTAATATG	AGATTTCACCTTACATGC:CCATTTTCTCAGAGTTTACTTG:+:1682_3	40714816	40715010	+	ccattttctcagagtttacttgCTTCAGCTTCCCGATATCCGACGGTAGTGTagatttcaccttacatgc	LRRK2
1683	12	40715765	40715783	TTGTGTTGTGTGCAGTAGA	40715896	40715916	CCTGAAGCTTATTGTCTGGTA	1	40715784	40715895	TTTTTTCCCTTTAACTTAGGAAGCAGTTAATAATTAATGGCTCCATTTTTTAGAACGAGCACTTCGCCCAAACAGAATGTATTGGCGACAAGGCATTTACTTAAATTGGTCT	TTGTGTTGTGTGCAGTAGA:CCTGAAGCTTATTGTCTGGTA:+:1683_5	40715817	40716003	+	cctgaagcttattgtctggtaCTTCAGCTTCCCGATATCCGACGGTAGTGTttgtgttgtgtgcagtaga	LRRK2
1684	12	40715978	40715996	TTGATTTCCTTACCTTTTC	40715845	40715865	ATACATTCTGTTTGGGCGAAG	1	40715866	40715977	TACAAGAAGGAACTGTAATTTTTAAGAAACTCTCTGGATGATTGTCTAAGACTTCAGATCCTACCAGACAATAAGCTTCAGGAGACCAATTTAAGTAAATGCCTTGTCGCCA	TTGATTTCCTTACCTTTTC:ATACATTCTGTTTGGGCGAAG:-:1684_5	40715817	40716003	-	atacattctgtttgggcgaagCTTCAGCTTCCCGATATCCGACGGTAGTGTttgatttccttaccttttc	LRRK2
1685	12	40715958	40715976	AATTACAGTTCCTTCTTGT	40716089	40716109	CAAGGTGTTGAGCTCTGTTTT	1	40715977	40716088	AGAAAAGGTAAGGAAATCAATTTGAATGTTTTCAATTGCAACACTAAAGAAATTTAAACTTAAAAAAAAAAAAAACTTTACCTTAAAGCTTTGCGACAGTATGAGGTTTAGA	AATTACAGTTCCTTCTTGT:CAAGGTGTTGAGCTCTGTTTT:+:1685_5	40715817	40716003	+	caaggtgttgagctctgttttCTTCAGCTTCCCGATATCCGACGGTAGTGTaattacagttccttcttgt	LRRK2
1686	12	40716069	40716085	GCGACAGTATGAGGTTT	40716198	40716220	GATATTTGTGGTGAAGGAGAAAC	1	40716086	40716197	AGACAAGGTGTTGAGCTCTGTTTTGAATCATGTAGGCTGTATTCTTTTGGGCCAAGTTGTGGACCACATTGATTCTCTCATGGAAGAATGGTTTCCTGGGTTGCTGGAGATT	GCGACAGTATGAGGTTT:GATATTTGTGGTGAAGGAGAAAC:+:1686_5	40716101	40716332	+	gatatttgtggtgaaggagaaacCTTCAGCTTCCCGATATCCGACGGTAGTGTgcgacagtatgaggttt	LRRK2
1687	12	40716309	40716328	TTGTATCAAAACATACCTTC	40716177	40716196	ATCTCCAGCAACCCAGGAAA	1	40716197	40716308	CTCTGCTTTCTTCATCAAGTCATCAAGTAAGATTTTTTGATGTTCTTCACCATCATTAAAACTATATAATGCCCATTTCTTCAACAGAGTTTCTCCTTCACCACAAATATCA	TTGTATCAAAACATACCTTC:ATCTCCAGCAACCCAGGAAA:-:1687_5	40716101	40716332	-	atctccagcaacccaggaaaCTTCAGCTTCCCGATATCCGACGGTAGTGTttgtatcaaaacataccttc	LRRK2
1689	12	40716898	40716917	ACCACAAATTTATGTATCTC	40717030	40717049	ATTTTGGCTGACCTGCCTAG	1	40716918	40717029	CTTAAATGTTGTTTTTATTTAAAAAATGTTTTATTACTTCTCAGGAGATCTCTTAGTAAATCCAGATCAACCAAGGCTCACCATTCCAATATCTCAGATTGCCCCTGACTTG	ACCACAAATTTATGTATCTC:ATTTTGGCTGACCTGCCTAG:+:1689_5	40716942	40717128	+	attttggctgacctgcctagCTTCAGCTTCCCGATATCCGACGGTAGTGTaccacaaatttatgtatctc	LRRK2
1690	12	40717124	40717142	TAATTTTTATTCTCAAATT	40716991	40717011	AGATATTGGAATGGTGAGCCT	1	40717012	40717123	AACAAAAAGAATTACCTAGGAGAAACTCTGGAGCTTGTTCAAATTCCAACTCATCATTATTCAACATAATATTTCTAGGCAGGTCAGCCAAAATCAAGTCAGGGGCAATCTG	TAATTTTTATTCTCAAATT:AGATATTGGAATGGTGAGCCT:-:1690_-1	40716942	40717128	-	agatattggaatggtgagcctCTTCAGCTTCCCGATATCCGACGGTAGTGTtaatttttattctcaaatt	LRRK2
1692	12	40722117	40722134	GCTTGGACAGCTTAATTT	40722247	40722268	CAGGCTGTTAAGACAAGTAAGA	1	40722135	40722246	AAGTGCTTTGTATTTTCTTTTCAAAAGGTGATGGCAGTTTTGGATCAGTTTACCGAGCAGCCTATGAAGGAGAAGAAGTGGCTGTGAAGATTTTTAATAAACATACATCACT	GCTTGGACAGCTTAATTT:CAGGCTGTTAAGACAAGTAAGA:+:1692_5	40722142	40722282	+	caggctgttaagacaagtaagaCTTCAGCTTCCCGATATCCGACGGTAGTGTgcttggacagcttaattt	LRRK2
1693	12	40722333	40722351	TTTTGCATTTTCACAACTG	40722200	40722220	CACAGCCACTTCTTCTCCTTC	1	40722221	40722332	TATGCAAAATAAGAGTTCCAGTAGATTAATAATGTGCAATTTAATATAATTATATTATTGAATTTCTTACTTGTCTTAACAGCCTGAGTGATGTATGTTTATTAAAAATCTT	TTTTGCATTTTCACAACTG:CACAGCCACTTCTTCTCCTTC:-:1693_5	40722142	40722282	-	cacagccacttcttctccttcCTTCAGCTTCCCGATATCCGACGGTAGTGTttttgcattttcacaactg	LRRK2
1694	12	40728727	40728746	CCTGATGTTGAATTACTCTT	40728859	40728878	GCCTCCAAGGGTTCCTTGGA	1	40728747	40728858	ACATGATTTTGGACTTTTGCAGGAGCTTGTGGTGCTTTGCCACCTCCACCACCCCAGTTTGATATCTTTGCTGGCAGCTGGGATTCGTCCCCGGATGTTGGTGATGGAGTTA	CCTGATGTTGAATTACTCTT:GCCTCCAAGGGTTCCTTGGA:+:1694_5	40728749	40728979	+	gcctccaagggttccttggaCTTCAGCTTCCCGATATCCGACGGTAGTGTcctgatgttgaattactctt	LRRK2
1695	12	40728969	40728988	CTGAATAGAAAACAACATGA	40728837	40728856	ACTCCATCACCAACATCCGG	1	40728857	40728968	CCTACTTACCTCAAACCATCAGCTACGTGGAGTGCAATCCTGTGCTGTAGGGTTCTAGTGAGGCTGGCTTTGTCCTGCTGAAGCAGGCGATCCAAGGAACCCTTGGAGGCTA	CTGAATAGAAAACAACATGA:ACTCCATCACCAACATCCGG:-:1695_5	40728749	40728979	-	actccatcaccaacatccggCTTCAGCTTCCCGATATCCGACGGTAGTGTctgaatagaaaacaacatga	LRRK2
1696	12	40728948	40728965	TGATGGTTTGAGGTAAGT	40729078	40729099	GGATGAAAACTACCATTTCCCT	1	40728966	40729077	AGGTCATGTTGTTTTCTATTCAGTGCATGACAAGTGTGATCCAGACTTGCTCTCAGGTTCTGAGAACACTTCCCAGTAACACTGTGCCCCAGTAACAATTTATAAACAATTT	TGATGGTTTGAGGTAAGT:GGATGAAAACTACCATTTCCCT:+:1696_5	40728749	40728979	+	ggatgaaaactaccatttccctCTTCAGCTTCCCGATATCCGACGGTAGTGTtgatggtttgaggtaagt	LRRK2
1697	12	40734026	40734045	AGGAAATTAGGACAAAAATT	40734158	40734177	CACTGTATCCCAATGCTGCC	1	40734046	40734157	ATTATAATGTAATCACATTTGAATAAGATTTCCTGTGCATTTTCTGGCAGATACCTCCACTCAGCCATGATTATATACCGAGACCTGAAACCCCACAATGTGCTGCTTTTCA	AGGAAATTAGGACAAAAATT:CACTGTATCCCAATGCTGCC:+:1697_5	40734076	40734276	+	cactgtatcccaatgctgccCTTCAGCTTCCCGATATCCGACGGTAGTGTaggaaattaggacaaaaatt	LRRK2
1698	12	40734269	40734288	GATAGAATTATGAGACAGAC	40734137	40734156	GAAAAGCAGCACATTGTGGG	1	40734157	40734268	CTGATCACCTACCTGGTGTGCCCTCTGATGTTTTTATCCCCATTCTACAGCAGTACTGAGCAATGCCGTAGTCAGCAATCTTTGCAATGATGGCAGCATTGGGATACAGTGT	GATAGAATTATGAGACAGAC:GAAAAGCAGCACATTGTGGG:-:1698_5	40734076	40734276	-	gaaaagcagcacattgtgggCTTCAGCTTCCCGATATCCGACGGTAGTGTgatagaattatgagacagac	LRRK2
1699	12	40734251	40734267	CACCAGGTAGGTGATCA	40734380	40734402	GTGAAAAAATGCAAGCATCACAT	1	40734268	40734379	GGTCTGTCTCATAATTCTATCTTCAGGATGGATAACCACTGACCTCAGATGTGAGTTCAGAAGAGTCAAAAGGAAAACAGAGTCTATCACATTGTGAACAGAGGTTTATTTT	CACCAGGTAGGTGATCA:GTGAAAAAATGCAAGCATCACAT:+:1699_5	40734076	40734276	+	gtgaaaaaatgcaagcatcacatCTTCAGCTTCCCGATATCCGACGGTAGTGTcaccaggtaggtgatca	LRRK2
1700	12	40740510	40740527	GCCCTGATGTTGGTCATA	40740640	40740661	CATTTTGACAACTGGAGGTAGA	1	40740528	40740639	TTTATTATTTTATCTGCTTACTTTCAGGGTTTCGTGCACCTGAAGTTGCCAGAGGAAATGTCATTTATAACCAACAGGCTGATGTTTATTCATTTGGTTTACTACTCTATGA	GCCCTGATGTTGGTCATA:CATTTTGACAACTGGAGGTAGA:+:1700_5	40740535	40740745	+	cattttgacaactggaggtagaCTTCAGCTTCCCGATATCCGACGGTAGTGTgccctgatgttggtcata	LRRK2
1701	12	40740721	40740738	AAACAGAACTTACCAGGT	40740587	40740608	CAGCCTGTTGGTTATAAATGAC	1	40740609	40740720	AATTTTCCTTGTATTTCTAATTCATCAAACTCATTTGGAAACTTCAAACCCTCTACTATTCTACCTCCAGTTGTCAAAATGTCATAGAGTAGTAAACCAAATGAATAAACAT	AAACAGAACTTACCAGGT:CAGCCTGTTGGTTATAAATGAC:-:1701_5	40740535	40740745	-	cagcctgttggttataaatgacCTTCAGCTTCCCGATATCCGACGGTAGTGTaaacagaacttaccaggt	LRRK2
1702	12	40740668	40740684	GAGGGTTTGAAGTTTCC	40740797	40740819	GTTGTATGCTTAATTCCTTAAAC	1	40740685	40740796	AAATGAGTTTGATGAATTAGAAATACAAGGAAAATTACCTGGTAAGTTCTGTTTTCTCTACAATGAAGATTTTTTTTCTTAATATCAGCAGCTTCATTTTTATTTAATTGTA	GAGGGTTTGAAGTTTCC:GTTGTATGCTTAATTCCTTAAAC:+:1702_-1	40740535	40740745	+	gttgtatgcttaattccttaaacCTTCAGCTTCCCGATATCCGACGGTAGTGTgagggtttgaagtttcc	LRRK2
1703	12	40742161	40742180	ACCATTCTTACTTATTTAGT	40742293	40742312	AAGGCCTACTTCTGCCCAGG	1	40742181	40742292	ATGCTAGCATGATGTTTTTTAATGTTTTAGATCCAGTTAAAGAATATGGTTGTGCCCCATGGCCTATGGTTGAGAAATTAATTAAACAGTGTTTGAAAGAAAATCCTCAAGA	ACCATTCTTACTTATTTAGT:AAGGCCTACTTCTGCCCAGG:+:1703_3	40742191	40742331	+	aaggcctacttctgcccaggCTTCAGCTTCCCGATATCCGACGGTAGTGTaccattcttacttatttagt	LRRK2
1704	12	40742401	40742418	TGTCTCTGTGTGTTTATG	40742267	40742288	GAGGATTTTCTTTCAAACACTG	1	40742289	40742400	TGTTTAAGTATATATATTTGAAGATTATATATATATGCATATATGCAAATGATGTTCTGTACAAAATATTAACAAAACTTTAAGAATACCTGGGCAGAAGTAGGCCTTTCTT	TGTCTCTGTGTGTTTATG:GAGGATTTTCTTTCAAACACTG:-:1704_3	40742191	40742331	-	gaggattttctttcaaacactgCTTCAGCTTCCCGATATCCGACGGTAGTGTtgtctctgtgtgtttatg	LRRK2
1705	12	40745285	40745303	CAAGGGAAATGAGTTAACT	40745416	40745436	GAATGCATGGTTGCTACACAT	1	40745304	40745415	CGATAAGTACTGTTTTGTTATCTTTAAACTTTCTCAGGTCTTTGACATTTTGAATTCAGCTGAATTAGTCTGTCTGACGAGACGCATTTTATTACCTAAAAACGTAATTGTT	CAAGGGAAATGAGTTAACT:GAATGCATGGTTGCTACACAT:+:1705_5	40745321	40745555	+	gaatgcatggttgctacacatCTTCAGCTTCCCGATATCCGACGGTAGTGTcaagggaaatgagttaact	LRRK2
1706	12	40745504	40745523	TCCTTCAGTATTTAAGTCAA	40745372	40745391	AATGCGTCTCGTCAGACAGA	1	40745392	40745503	GAAATGAGAGCTGTCCTCTGTCGGTGTGCCCACAGCCCAGCCAAATGCTTGCATTCCTGCTGTTGTGATGTGTAGCAACCATGCATTCAACAATTACGTTTTTAGGTAATAA	TCCTTCAGTATTTAAGTCAA:AATGCGTCTCGTCAGACAGA:-:1706_5	40745321	40745555	-	aatgcgtctcgtcagacagaCTTCAGCTTCCCGATATCCGACGGTAGTGTtccttcagtatttaagtcaa	LRRK2
1707	12	40745478	40745494	CACCGACAGAGGACAGC	40745607	40745629	ATTAAATAAGAGCCAATGTAGGA	1	40745495	40745606	TCTCATTTCTTGACTTAAATACTGAAGGATACACTTCTGAGGTAAATCCAAATGCTCTTTAAATCTTTCATAATTTAAAGCATATACCATTTGGAAAGTTACTTAGGAATAA	CACCGACAGAGGACAGC:ATTAAATAAGAGCCAATGTAGGA:+:1707_5	40745321	40745555	+	attaaataagagccaatgtaggaCTTCAGCTTCCCGATATCCGACGGTAGTGTcaccgacagaggacagc	LRRK2
1708	12	40748057	40748075	AGCTTAAATCAAATCCTGC	40748188	40748208	GGTACTCTCCTGGTCATCAAT	1	40748076	40748187	TAAGTATATTTTCTTTTCTTAACAGGAAGTTGCTGATAGTAGAATATTGTGCTTAGCCTTGGTGCATCTTCCTGTTGAAAAGGAAAGCTGGATTGTGTCTGGGACACAGTCT	AGCTTAAATCAAATCCTGC:GGTACTCTCCTGGTCATCAAT:+:1708_5	40748081	40748314	+	ggtactctcctggtcatcaatCTTCAGCTTCCCGATATCCGACGGTAGTGTagcttaaatcaaatcctgc	LRRK2
1709	12	40748298	40748316	TTGATCAAATTCACTACCA	40748165	40748185	ACTGTGTCCCAGACACAATCC	1	40748186	40748297	TACCTTTGCTTGGAAAAGGAATTGCAATACAAACAAGTGACAGAATCAGTCATCTTTTCTAGGGTATGTCTCTTTTTCCCATCTTCGGTATTGATGACCAGGAGAGTACCAG	TTGATCAAATTCACTACCA:ACTGTGTCCCAGACACAATCC:-:1709_5	40748081	40748314	-	actgtgtcccagacacaatccCTTCAGCTTCCCGATATCCGACGGTAGTGTttgatcaaattcactacca	LRRK2
1710	12	40748279	40748295	CCTTTTCCAAGCAAAGG	40748408	40748430	GGTTTGCATATATTAAAGGGAAT	1	40748296	40748407	TATGGTAGTGAATTTGATCAATGGGGAAATTACAGATCTTTTAAACGACTGAATTGTGTGCATAATTGTTATTGCATCAGCAAAGATTGTTCATTTTTAGCCTATTTTCATT	CCTTTTCCAAGCAAAGG:GGTTTGCATATATTAAAGGGAAT:+:1710_3	40748081	40748314	+	ggtttgcatatattaaagggaatCTTCAGCTTCCCGATATCCGACGGTAGTGTccttttccaagcaaagg	LRRK2
1711	12	40749875	40749891	TACATGTTCTTTTTGTA	40750004	40750026	CATTCTACATCTAAATTTATTTT	1	40749892	40750003	ACAATTTCAACATTTTTCCTTTTAGCAAACAAAAAAATTTTCTTTTGGTTGGAACCGCTGATGGCAAGTTAGCAATTTTTGAAGATAAGACTGTTAAGGTAAATGTTGAATG	TACATGTTCTTTTTGTA:CATTCTACATCTAAATTTATTTT:+:1711_-1	40749897	40750009	+	cattctacatctaaatttattttCTTCAGCTTCCCGATATCCGACGGTAGTGTtacatgttctttttgta	LRRK2
1712	12	40750081	40750099	TTTATGATTCTTGCTCTCA	40749948	40749968	AATTGCTAACTTGCCATCAGC	1	40749969	40750080	GGGAGTTTATAATCCCATAAGAGGGGTGTGAGATATATATAAAACAAAAGACTTAAAATAAATTTAGATGTAGAATGCATTCAACATTTACCTTAACAGTCTTATCTTCAAA	TTTATGATTCTTGCTCTCA:AATTGCTAACTTGCCATCAGC:-:1712_5	40749897	40750009	-	aattgctaacttgccatcagcCTTCAGCTTCCCGATATCCGACGGTAGTGTtttatgattcttgctctca	LRRK2
1713	12	40753024	40753041	CAATTTGCTGAGTGTGTT	40753154	40753175	AAATGTAATGTGGGGAGGATGT	1	40753042	40753153	TTCTTTTTTTTTTGGCAAAGCTTAAAGGAGCTGCTCCTTTGAAGATACTAAATATAGGAAATGTCAGTACTCCATTGATGTGTTTGAGTGAATCCACAAATTCAACGGAAAG	CAATTTGCTGAGTGTGTT:AAATGTAATGTGGGGAGGATGT:+:1713_5	40753042	40753266	+	aaatgtaatgtggggaggatgtCTTCAGCTTCCCGATATCCGACGGTAGTGTcaatttgctgagtgtgtt	LRRK2
1714	12	40753237	40753254	TAACTTACAGTTGGCTTG	40753103	40753124	ACACATCAATGGAGTACTGACA	1	40753125	40753236	TTCTTGTCTCAATGAGTTTCTGAATGGTGAAATCATTAGAAAAGGAGAAAATCTTTGTGCCACATCCTCCCCACATTACATTTCTTTCCGTTGAATTTGTGGATTCACTCAA	TAACTTACAGTTGGCTTG:ACACATCAATGGAGTACTGACA:-:1714_5	40753042	40753266	-	acacatcaatggagtactgacaCTTCAGCTTCCCGATATCCGACGGTAGTGTtaacttacagttggcttg	LRRK2
1715	12	40753210	40753228	CCATTCAGAAACTCATTGA	40753341	40753361	ATCTTTTAAAATGCATAATTT	1	40753229	40753340	GACAAGAACAAGCCAACTGTAAGTTATTTTTTATCTGTACAAGTAATTTATCATTATACTTTTGTTTTTTCCTTATAATCATTAATAATACTGTTGATAATTCATAAGGAAG	CCATTCAGAAACTCATTGA:ATCTTTTAAAATGCATAATTT:+:1715_-1	40753042	40753266	+	atcttttaaaatgcataatttCTTCAGCTTCCCGATATCCGACGGTAGTGTccattcagaaactcattga	LRRK2
1716	12	40757144	40757163	ACGTAGAAATTTTAAGAAGA	40757276	40757295	GCAAAATAGCCCTGTTGTGG	1	40757164	40757275	AAACAAATAGTGATGACTTTCTATTTTTTTTTCTCTGTAGGTTTTCTTATGCAGCTTTCAGTGATTCCAACATCATAACAGTGGTGGTAGACACTGCTCTCTATATTGCTAA	ACGTAGAAATTTTAAGAAGA:GCAAAATAGCCCTGTTGTGG:+:1716_5	40757184	40757376	+	gcaaaatagccctgttgtggCTTCAGCTTCCCGATATCCGACGGTAGTGTacgtagaaattttaagaaga	LRRK2
1717	12	40757342	40757359	TACCTTAAAAAGTGCACG	40757208	40757229	AATCACTGAAAGCTGCATAAGA	1	40757230	40757341	CAGTCTATTAGTCCACAGAGTTTTTCAGTTTTCTTATCCCACACTTCCACAACAGGGCTATTTTGCTTAGCAATATAGAGAGCAGTGTCTACCACCACTGTTATGATGTTGG	TACCTTAAAAAGTGCACG:AATCACTGAAAGCTGCATAAGA:-:1717_5	40757184	40757376	-	aatcactgaaagctgcataagaCTTCAGCTTCCCGATATCCGACGGTAGTGTtaccttaaaaagtgcacg	LRRK2
1718	12	40757297	40757314	AGTGTGGGATAAGAAAAC	40757427	40757448	ATTTTTCTTCCTTTCTGCCTCT	1	40757315	40757426	TGAAAAACTCTGTGGACTAATAGACTGCGTGCACTTTTTAAGGTAAATTCTGTGGTTTTTAATTTTATTCCCAAAAGAATTATCTTTGCACTTCATGTGTCACAGAGGAAGG	AGTGTGGGATAAGAAAAC:ATTTTTCTTCCTTTCTGCCTCT:+:1718_3	40757184	40757376	+	atttttcttcctttctgcctctCTTCAGCTTCCCGATATCCGACGGTAGTGTagtgtgggataagaaaac	LRRK2
1719	12	40758597	40758615	TCTCTTAATTGGTGGTAAA	40758728	40758748	CACTGCTCTTTGGATAGGAAC	1	40758616	40758727	ATTATTAATGTATACTTTATGGTTCTAGGGAGGTAATGGTAAAAGAAAACAAGGAATCAAAACACAAAATGTCTTATTCTGGGAGAGTGAAAACCCTCTGCCTTCAGAAGAA	TCTCTTAATTGGTGGTAAA:CACTGCTCTTTGGATAGGAAC:+:1719_5	40758624	40758872	+	cactgctctttggataggaacCTTCAGCTTCCCGATATCCGACGGTAGTGTtctcttaattggtggtaaa	LRRK2
1720	12	40758833	40758850	AGCTGTGCTGTCATCATG	40758699	40758720	GAAGGCAGAGGGTTTTCACTCT	1	40758721	40758832	ACTCTGACCGAATTACAAAAGTTGTAAATTACACGTATAAGTCGACGAGTTGAAAGATCCAGGAGTAAAATATGGCCTCCTCCAGTTCCTATCCAAAGAGCAGTGTTCTTCT	AGCTGTGCTGTCATCATG:GAAGGCAGAGGGTTTTCACTCT:-:1720_5	40758624	40758872	-	gaaggcagagggttttcactctCTTCAGCTTCCCGATATCCGACGGTAGTGTagctgtgctgtcatcatg	LRRK2
1721	12	40758814	40758831	TTTGTAATTCGGTCAGAG	40758944	40758965	GTGTCATATGGATGGTCTTGGA	1	40758832	40758943	TCATGATGACAGCACAGCTAGGCAAGTTTCTTTCCTTTAGATATTTTTCATATTCTCTAAGTCTTATAAAATATGCCTTTATTTTACGTTTACATTTTCTCTGAACTTTCCA	TTTGTAATTCGGTCAGAG:GTGTCATATGGATGGTCTTGGA:+:1721_5	40758624	40758872	+	gtgtcatatggatggtcttggaCTTCAGCTTCCCGATATCCGACGGTAGTGTtttgtaattcggtcagag	LRRK2
1722	12	40760742	40760759	CTTTTTTTTCAGGCCAGT	40760872	40760893	GCAGAAAGGTAACATTTAGAAG	1	40760760	40760871	TTAATATATAGTTTTAACAGAAAACTTACATATTTTGTTTTTGTAAAGGAAGCCTTAAAAATGTCATGCTGGTATTGGGCTACAACCGGAAAAATACTGAAGGTACACAAAA	CTTTTTTTTCAGGCCAGT:GCAGAAAGGTAACATTTAGAAG:+:1722_3	40760788	40760899	+	gcagaaaggtaacatttagaagCTTCAGCTTCCCGATATCCGACGGTAGTGTcttttttttcaggccagt	LRRK2
1723	12	40760980	40760997	ATTAAAATTCCTGATTAT	40760846	40760867	GTGTACCTTCAGTATTTTTCCG	1	40760868	40760979	ACCATATGTAATATTTTCTACAAATTTATGAAACACATAATATGTTACCATCATTCACATCATTGCCCTGTTTGGAAAACAGTATCCTTCTAAATGTTACCTTTCTGCTTTT	ATTAAAATTCCTGATTAT:GTGTACCTTCAGTATTTTTCCG:-:1723_-1	40760788	40760899	-	gtgtaccttcagtatttttccgCTTCAGCTTCCCGATATCCGACGGTAGTGTattaaaattcctgattat	LRRK2
1724	12	40761409	40761425	ATCTTTGAAACATGATT	40761538	40761560	GAAAAAATGAGACGAACATCTGT	1	40761426	40761537	TCATTTTTTTCTTTTTCTAGAGATACAATCTTGCTTGACCGTTTGGGACATCAATCTTCCACATGAAGTGCAAAATTTAGAAAAACACATTGAAGTGAGAAAAGAATTAGCT	ATCTTTGAAACATGATT:GAAAAAATGAGACGAACATCTGT:+:1724_-1	40761426	40763106	+	gaaaaaatgagacgaacatctgtCTTCAGCTTCCCGATATCCGACGGTAGTGTatctttgaaacatgatt	LRRK2
1725	12	40761595	40761614	AGAGGAGAGAATAATTTTCC	40761463	40761482	AGATTGATGTCCCAAACGGT	1	40761483	40761594	TATCCAAAGACAATTCCTATTTCTCTCTTACTCAACAGATGTTCGTCTCATTTTTTCAGCTAATTCTTTTCTCACTTCAATGTGTTTTTCTAAATTTTGCACTTCATGTGGA	AGAGGAGAGAATAATTTTCC:AGATTGATGTCCCAAACGGT:-:1725_5	40761426	40763106	-	agattgatgtcccaaacggtCTTCAGCTTCCCGATATCCGACGGTAGTGTagaggagagaataattttcc	LRRK2
1726	12	40761561	40761580	TGAGTAAGAGAGAAATAGGA	40761693	40761712	GTTATTATTTTTAATTTAAA	1	40761581	40761692	ATTGTCTTTGGATAGGAAAATTATTCTCTCCTCTTGTAAATATTTATTTTAAAAATGTTCACATGGAAAGGGTACTCACATTTTTTGAAATAGCTCGTGTGTATGAAGGAAT	TGAGTAAGAGAGAAATAGGA:GTTATTATTTTTAATTTAAA:+:1726_-1	40761426	40763106	+	gttattatttttaatttaaaCTTCAGCTTCCCGATATCCGACGGTAGTGTtgagtaagagagaaatagga	LRRK2
1727	12	40761798	40761815	ATTAATTAATGAACGAAA	40761664	40761685	CATACACACGAGCTATTTCAAA	1	40761686	40761797	GTAACTGGTATTTATAAGAAATATAACATTGTGTTTTAAATAGTTCTTTAAAATACACATTTACTGGTAAGTATTTTTACATATATTTAAATTAAAAATAATAACATTCCTT	ATTAATTAATGAACGAAA:CATACACACGAGCTATTTCAAA:-:1727_-1	40761426	40763106	-	catacacacgagctatttcaaaCTTCAGCTTCCCGATATCCGACGGTAGTGTattaattaatgaacgaaa	LRRK2
1728	12	40761760	40761778	TAAAACACAATGTTATATT	40761891	40761911	GTCTGTAATGGAGGTAAACTT	1	40761779	40761890	TCTTATAAATACCAGTTACTTTCGTTCATTAATTAATGAAAATAAATCTGTGAAGTACCTAATTTAAGTACTCATACTAAAATTTATAAGGCCGATAATTTTTTGTTTTCTT	TAAAACACAATGTTATATT:GTCTGTAATGGAGGTAAACTT:+:1728_-1	40761426	40763106	+	gtctgtaatggaggtaaacttCTTCAGCTTCCCGATATCCGACGGTAGTGTtaaaacacaatgttatatt	LRRK2
1729	12	40761960	40761976	TACCGTGCAGATTTCTA	40761825	40761847	ACTTAAATTAGGTACTTCACAGA	1	40761848	40761959	GAAAAATCGACAAGCAATAGTCCTGTCTTAAGCACAGAATTTAAAATAAAGTTTACCTCCATTACAGACAAGAAAACAAAAAATTATCGGCCTTATAAATTTTAGTATGAGT	TACCGTGCAGATTTCTA:ACTTAAATTAGGTACTTCACAGA:-:1729_3	40761426	40763106	-	acttaaattaggtacttcacagaCTTCAGCTTCCCGATATCCGACGGTAGTGTtaccgtgcagatttcta	LRRK2
1730	12	40761939	40761958	ACTATTGCTTGTCGATTTTT	40762071	40762090	ATTTGCACTAATAAAGTCCT	1	40761959	40762070	CTAGAAATCTGCACGGTATAATGAAAATATTAAGACAGTTTCCCATGTAATGTATTCCTTCTTAGATTGCATCGAAATGCACTATCATATATGCTTGTAAATATTCAAATGA	ACTATTGCTTGTCGATTTTT:ATTTGCACTAATAAAGTCCT:+:1730_-1	40761426	40763106	+	atttgcactaataaagtcctCTTCAGCTTCCCGATATCCGACGGTAGTGTactattgcttgtcgattttt	LRRK2
1731	12	40761939	40761958	ACTATTGCTTGTTGATTTTT	40762071	40762090	ATTTGCACTAATAAAGTCCT	1	40761959	40762070	CTAGAAATCTGCACGGTATAATGAAAATATTAAGACAGTTTCCCATGTAATGTATTCCTTCTTAGATTGCATCGAAATGCACTATCATATATGCTTGTAAATATTCAAATGA	ACTATTGCTTGTTGATTTTT:ATTTGCACTAATAAAGTCCT:+:1731_-1	40761426	40763106	+	atttgcactaataaagtcctCTTCAGCTTCCCGATATCCGACGGTAGTGTactattgcttgttgattttt	LRRK2
1732	12	40762156	40762174	TAATGGAGTTTTCTTTTGA	40762023	40762043	ATAGTGCATTTCGATGCAATC	1	40762044	40762155	ATTGAGTGAAGTTGTGTAAGATGCACTGTTTGCAACAGCAACAAAGAGAATTCACATACCAACAAAGGACTTTATTAGTGCAAATTCATTTGAATATTTACAAGCATATATG	TAATGGAGTTTTCTTTTGA:ATAGTGCATTTCGATGCAATC:-:1732_3	40761426	40763106	-	atagtgcatttcgatgcaatcCTTCAGCTTCCCGATATCCGACGGTAGTGTtaatggagttttcttttga	LRRK2
1733	12	40762124	40762142	CAAACAGTGCATCTTACAC	40762255	40762275	ACTCTCTGTGTCTTTCCTAGA	1	40762143	40762254	AACTTCACTCAATTCAAAAGAAAACTCCATTAAAAGTACTAATGAAAAAACATGACATACTGTCAAAGTCCTCATATCTAGGAAAGACACAGAAACTCTCTTTGTCACAGAA	CAAACAGTGCATCTTACAC:ACTCTCTGTGTCTTTCCTAGA:+:1733_5	40761426	40763106	+	actctctgtgtctttcctagaCTTCAGCTTCCCGATATCCGACGGTAGTGTcaaacagtgcatcttacac	LRRK2
1734	12	40762353	40762370	TATCACTTGAAGGACTGA	40762219	40762240	GAGTTTCTGTGTCTTTCCTAGA	1	40762241	40762352	ACACTGTATTTACACTAATTATACAAAATTCAGGGTATCCACATTCAAACATAGAGTTGAAAAACAACTCTATTATGTCTAGGAAAGACACAGAGAGTTTCTGTGACAAAGA	TATCACTTGAAGGACTGA:GAGTTTCTGTGTCTTTCCTAGA:-:1734_5	40761426	40763106	-	gagtttctgtgtctttcctagaCTTCAGCTTCCCGATATCCGACGGTAGTGTtatcacttgaaggactga	LRRK2
1735	12	40762316	40762334	TACCCTGAATTTTGTATAA	40762447	40762467	CCTAAATTTGTGATGCTGCAG	1	40762335	40762446	TTAGTGTAAATACAGTGTTCAGTCCTTCAAGTGATATTTTTATTTTTTTATTCATACCACTAGCTACTTGTTTTCTAATCTGCTTCATTCTAATGCTTATATTCATCTTTTC	TACCCTGAATTTTGTATAA:CCTAAATTTGTGATGCTGCAG:+:1735_-1	40761426	40763106	+	cctaaatttgtgatgctgcagCTTCAGCTTCCCGATATCCGACGGTAGTGTtaccctgaattttgtataa	LRRK2
1736	12	40762527	40762543	CTCATGGTCTTGGTAGG	40762392	40762414	GATTAGAAAACAAGTAGCTAGTG	1	40762415	40762526	AGCTGTGGAATTCTATAATTCTGAAAAAAAAAAAGGTTTCTATCTGAATGATGTAGGATCTGCAGCATCACAAATTTAGGGAAAAGATGAATATAAGCATTAGAATGAAGCA	CTCATGGTCTTGGTAGG:GATTAGAAAACAAGTAGCTAGTG:-:1736_5	40761426	40763106	-	gattagaaaacaagtagctagtgCTTCAGCTTCCCGATATCCGACGGTAGTGTctcatggtcttggtagg	LRRK2
1737	12	40762481	40762500	CAGATAGAAACCTTTTTTTT	40762613	40762632	GCCACCCTAGGCTTCCAAAT	1	40762501	40762612	TTTCAGAATTATAGAATTCCACAGCTCCTACCAAGACCATGAGGATAAATATCTAACACTTTTCAGTTGCTGAAGGAGAAAGGAGCTTTAGTTATGATGGATAAAAATATCT	CAGATAGAAACCTTTTTTTT:GCCACCCTAGGCTTCCAAAT:+:1737_5	40761426	40763106	+	gccaccctaggcttccaaatCTTCAGCTTCCCGATATCCGACGGTAGTGTcagatagaaacctttttttt	LRRK2
1738	12	40762705	40762723	TTTCCTAAAGCAGAAATGA	40762572	40762592	ACTAAAGCTCCTTTCTCCTTC	1	40762593	40762704	CCTCAAATTATTACATAGGTATTTGGCCCTGATACTCCTATTGTGGTAAGCTATGTAAACAATTTAAGTATAATTTGGAAGCCTAGGGTGGCAGATATTTTTATCCATCATA	TTTCCTAAAGCAGAAATGA:ACTAAAGCTCCTTTCTCCTTC:-:1738_5	40761426	40763106	-	actaaagctcctttctccttcCTTCAGCTTCCCGATATCCGACGGTAGTGTtttcctaaagcagaaatga	LRRK2
1739	12	40762647	40762665	TTACATAGCTTACCACAAT	40762778	40762798	CCCTGTGATAGGACAACTAGT	1	40762666	40762777	AGGAGTATCAGGGCCAAATACCTATGTAATAATTTGAGGTCATTTCTGCTTTAGGAAAAGTACTTTCGGTAAATTCTTTGGCCCTGACCAGTATTCATTATTTCAGATAATT	TTACATAGCTTACCACAAT:CCCTGTGATAGGACAACTAGT:+:1739_5	40761426	40763106	+	ccctgtgataggacaactagtCTTCAGCTTCCCGATATCCGACGGTAGTGTttacatagcttaccacaat	LRRK2
1740	12	40762864	40762883	CTTTAAGAATTTGATTACCC	40762732	40762751	CAGGGCCAAAGAATTTACCG	1	40762752	40762863	TTAATATAAATAAATTTAAAGTTTTCACATAGTAAAATGCCATAAGTTCTGAGAATATTAAATGTACTAGTTGTCCTATCACAGGGAATTATCTGAAATAATGAATACTGGT	CTTTAAGAATTTGATTACCC:CAGGGCCAAAGAATTTACCG:-:1740_5	40761426	40763106	-	cagggccaaagaatttaccgCTTCAGCTTCCCGATATCCGACGGTAGTGTctttaagaatttgattaccc	LRRK2
1741	12	40762842	40762859	ACTTTAAATTTATTTATA	40762972	40762993	CCAGTGTTATCTCTTTCATTGT	1	40762860	40762971	TTAAGGGTAATCAAATTCTTAAAGATGAAAGATTTTCTGTATTTTAAAGGAAGCTATGCTTTAACTTGTTATGTAATTAACAAAAAAATCATATATAATAGAGCTCTTTGTT	ACTTTAAATTTATTTATA:CCAGTGTTATCTCTTTCATTGT:+:1741_-1	40761426	40763106	+	ccagtgttatctctttcattgtCTTCAGCTTCCCGATATCCGACGGTAGTGTactttaaatttatttata	LRRK2
1742	12	40763083	40763100	ATGCTTAAAAGCATTTAA	40762949	40762970	ACAAAGAGCTCTATTATATATG	1	40762971	40763082	AGTTTTTAAAAAACCTTTATTATTCCATTTAAATATGGTATTCATTTTTTTAATTTGTCTTTGGTAAAAAAAATTGCAAATACAAAGTAACAATGAAAGAGATAACACTGGA	ATGCTTAAAAGCATTTAA:ACAAAGAGCTCTATTATATATG:-:1742_-1	40761426	40763106	-	acaaagagctctattatatatgCTTCAGCTTCCCGATATCCGACGGTAGTGTatgcttaaaagcatttaa	LRRK2
1743	12	40763045	40763060	CCATATTTAAATGGAA	40763173	40763196	ACTTTGTATTAATTTGTATATGGG	1	40763061	40763172	TAATAAAGGTTTTTTAAAAACTTTAAATGCTTTTAAGCATGTTTATGAATTTTTAAACTTTGTGATAGTGTTTTGCTTTTCACATATAGGTCTGTTATCCATCTCATAGGAA	CCATATTTAAATGGAA:ACTTTGTATTAATTTGTATATGGG:+:1743_-1	40761426	40763106	+	actttgtattaatttgtatatgggCTTCAGCTTCCCGATATCCGACGGTAGTGTccatatttaaatggaa	LRRK2
1688	12	40716282	40716301	CTTGATGACTTGATGAAGAA	40716414	40716433	GAAAAATAGTATATTCAATT	1	40716302	40716413	AGCAGAGGAAGGTATGTTTTGATACAACTTACAAATGCTTTTAAGTGATCCTTCAATACTTATGAAGTGACTTTTAATAAATGTAAATATTCTTATCCATAAGGGATGAGTT	CTTGATGACTTGATGAAGAA:GAAAAATAGTATATTCAATT:+:1688_-1	40716101	40716332	+	gaaaaatagtatattcaattCTTCAGCTTCCCGATATCCGACGGTAGTGTcttgatgacttgatgaagaa	LRRK2
1691	12	40717104	40717121	CCTAGGTAATTCTTTTTG	40717234	40717255	GTATTTGGAATGATATATTTTA	1	40717122	40717233	TTAATTTGAGAATAAAAATTAGGATGTAATTTTCTCCTTATAATTTAGAAAATAGATTTCATAATTATATTGTCATAGATTTTACTGTCTTCATATATTTGTTATAATTTTT	CCTAGGTAATTCTTTTTG:GTATTTGGAATGATATATTTTA:+:1691_-1	40716942	40717128	+	gtatttggaatgatatattttaCTTCAGCTTCCCGATATCCGACGGTAGTGTcctaggtaattctttttg	LRRK2

## Sheet: Supplementary Data 8
Table S8. LRRK2 domain corresponding hg38 genome intervals
Domain	Chromosome	Start	End
ARM	12	40225153	40277914
ANK	12	40277915	40284043
LRR	12	40294854	40305881
RocCOR	12	40308486	40322084
Kinase	12	40323249	40351571
WD40	12	40351620	40367741
